# Supplementary material for: Secondary contact rather than coexistence—Erebia butterflies in the Alps
Source: Evolution. 2022 Oct 5;76(11):2669–86. doi: 10.1111/evo.14615 (PMC9828779; doi:10.1111/evo.14615)
Supplement: Supplementary file 2 — Supplementary Table: S1‐S12 [file EVO-76-2669-s002.xlsx]

## Sheet: Table S1
Table S1: Data on the samples used. Indicated are the ID, the sampling location within Switzerland and its corresponding code, whether the sample was caught in allopatry or in the contact zone, species identity
sample sex, whether or not the sample was genotyped, it's coodinates, the date of collection, and the measured wing length in mm
ID	location	location_code	Allopatry or Contact	Species	Sex	Genotyped	N	E	Collection.date	Wings length in mm	Note
x2705	Pointe des Mossettes	CA_1	A	Erebia cassioides	M	yes	46.1904	6.81594	16.8.2020	17.1931
x2706	Pointe des Mossettes	CA_1	A	Erebia cassioides	M	no	46.1905	6.81518	16.8.2020	16.0554
x2707	Pointe des Mossettes	CA_1	A	Erebia cassioides	M	yes	46.1903	6.81575	16.8.2020	17.0728
x2708	Pointe des Mossettes	CA_1	A	Erebia cassioides	M	no	46.1904	6.81594	16.8.2020	17.6635
x2709	Pointe des Mossettes	CA_1	A	Erebia cassioides	M	no	46.1904	6.81594	16.8.2020	17.6206
x2710	Pointe des Mossettes	CA_1	A	Erebia cassioides	M	no	46.1904	6.81594	16.8.2020	17.7057
x2711	Pointe des Mossettes	CA_1	A	Erebia cassioides	M	yes	46.1902	6.8161	16.8.2020	16.1093
x2712	Pointe des Mossettes	CA_1	A	Erebia cassioides	M	no	46.1906	6.81536	16.8.2020	17.1811
x2713	Pointe des Mossettes	CA_1	A	Erebia cassioides	M	yes	46.1906	6.81536	16.8.2020	17.6863
x2714	Pointe des Mossettes	CA_1	A	Erebia cassioides	M	no	46.1906	6.81536	16.8.2020	17.1091
x2715	Pointe des Mossettes	CA_1	A	Erebia cassioides	M	yes	46.1901	6.81589	16.8.2020	16.8953
x2717	Pointe des Mossettes	CA_1	A	Erebia cassioides	M	no	46.1892	6.81676	16.8.2020	18.5259
x2718	Pointe des Mossettes	CA_1	A	Erebia cassioides	M	no	46.1884	6.81713	16.8.2020	17.8929
x2719	Pointe des Mossettes	CA_1	A	Erebia cassioides	M	yes	46.1901	6.81598	16.8.2020	17.83
x2720	Pointe des Mossettes	CA_1	A	Erebia cassioides	M	no	46.1901	6.81598	16.8.2020	17.872
x2721	Pointe des Mossettes	CA_1	A	Erebia cassioides	M	no	46.1902	6.81581	16.8.2020	18.3803
x2723	Pointe des Mossettes	CA_1	A	Erebia cassioides	M	no	46.1908	6.81536	16.8.2020	17.9767
x2724	Pointe des Mossettes	CA_1	A	Erebia cassioides	M	no	46.1885	6.81732	16.8.2020	16.4943
x2725	Pointe des Mossettes	CA_1	A	Erebia cassioides	M	no	46.1888	6.81683	16.8.2020	17.2381
x2726	Pointe des Mossettes	CA_1	A	Erebia cassioides	M	yes	46.1896	6.81679	16.8.2020	16.4703
x2727	Pointe des Mossettes	CA_1	A	Erebia cassioides	M	no	46.1904	6.81517	16.8.2020	17.2285
x2728	Pointe des Mossettes	CA_1	A	Erebia cassioides	M	no	46.1906	6.81545	16.8.2020	17.2658
x2729	Pointe des Mossettes	CA_1	A	Erebia cassioides	M	yes	46.1905	6.81541	16.8.2020	17.5727
x1754	Rochers-de-Naye	CA_2	A	Erebia cassioides	M	no	46.4363	6.98176	14.8.2019	18.1372
x1755	Rochers-de-Naye	CA_2	A	Erebia cassioides	M	no	46.4353	6.98155	14.8.2019	17.0666
x1756	Rochers-de-Naye	CA_2	A	Erebia cassioides	M	no	46.4353	6.98163	14.8.2019	17.9818
x1757	Rochers-de-Naye	CA_2	A	Erebia cassioides	M	no	46.4353	6.98163	14.8.2019	16.7808
x1758	Rochers-de-Naye	CA_2	A	Erebia cassioides	M	no	46.4349	6.98174	14.8.2019	17.0797
x1759	Rochers-de-Naye	CA_2	A	Erebia cassioides	M	no	46.4349	6.98174	14.8.2019	17.4842
x1760	Rochers-de-Naye	CA_2	A	Erebia cassioides	M	no	46.4349	6.98173	14.8.2019	17.0867
x1761	Rochers-de-Naye	CA_2	A	Erebia cassioides	M	no	46.4352	6.98178	14.8.2019	16.4767
x1762	Rochers-de-Naye	CA_2	A	Erebia cassioides	M	no	46.435	6.98203	14.8.2019	19.1603
x1763	Rochers-de-Naye	CA_2	A	Erebia cassioides	M	no	46.435	6.98203	14.8.2019	17.468
x1764	Rochers-de-Naye	CA_2	A	Erebia cassioides	M	no	46.435	6.98203	14.8.2019	18.1098
x1765	Rochers-de-Naye	CA_2	A	Erebia cassioides	M	no	46.435	6.98204	14.8.2019	16.7387
x1766	Rochers-de-Naye	CA_2	A	Erebia cassioides	M	no	46.435	6.98204	14.8.2019	17.9856
x1770	Rochers-de-Naye	CA_2	A	Erebia cassioides	M	no	46.4349	6.98237	14.8.2019	19.2949
x1771	Rochers-de-Naye	CA_2	A	Erebia cassioides	M	no	46.4337	6.98167	14.8.2019	17.6206
x1778	Rochers-de-Naye	CA_2	A	Erebia cassioides	M	no	46.4355	6.98054	14.08.2019	16.1125
x1779	Rochers-de-Naye	CA_2	A	Erebia cassioides	M	no	46.4355	6.98067	14.08.2019	18.4681
x1780	Rochers-de-Naye	CA_2	A	Erebia cassioides	M	no	46.4359	6.98141	14.08.2019	17.828
x1781	Rochers-de-Naye	CA_2	A	Erebia cassioides	M	no	46.4349	6.98227	14.08.2019	17.4612
x1782	Rochers-de-Naye	CA_2	A	Erebia cassioides	M	no	46.4349	6.98227	14.08.2019	16.3608
x1783	Rochers-de-Naye	CA_2	A	Erebia cassioides	M	no	46.435	6.98241	14.08.2019	17.9294
x1784	Rochers-de-Naye	CA_2	A	Erebia cassioides	M	no	46.435	6.98238	14.08.2019	17.2985
x1786	Rochers-de-Naye	CA_2	A	Erebia cassioides	M	no	46.435	6.98205	14.08.2019	18.0932
x1790	Rochers-de-Naye	CA_2	A	Erebia cassioides	M	no	46.4349	6.98206	14.08.2019	16.6595
x1791	Rochers-de-Naye	CA_2	A	Erebia cassioides	M	no	46.4348	6.98216	14.08.2019	16.9321
x1792	Rochers-de-Naye	CA_2	A	Erebia cassioides	M	no	46.4347	6.98236	14.08.2019	16.5027
x1793	Rochers-de-Naye	CA_2	A	Erebia cassioides	M	no	46.4336	6.98137	14.08.2019	16.8012
x2177	Rougemont	CA_3	A	Erebia cassioides	M	yes	46.4591	7.20418	31.7.2020	17.3439
x2179	Rougemont	CA_3	A	Erebia cassioides	M	no	46.4594	7.20455	31.7.2020	17.6374
x2180	Rougemont	CA_3	A	Erebia cassioides	M	yes	46.4594	7.20455	31.7.2020	17.3227
x2181	Rougemont	CA_3	A	Erebia cassioides	M	no	46.4594	7.20455	31.7.2020	17.3519
x2182	Rougemont	CA_3	A	Erebia cassioides	M	no	46.4594	7.20455	31.7.2020	17.6537
x2183	Rougemont	CA_3	A	Erebia cassioides	M	no	46.4596	7.20476	31.7.2020	17.0826
x2184	Rougemont	CA_3	A	Erebia cassioides	M	no	46.4596	7.20476	31.7.2020	17.2873
x2185	Rougemont	CA_3	A	Erebia cassioides	M	yes	46.4599	7.2053	31.7.2020	16.0112
x2186	Rougemont	CA_3	A	Erebia cassioides	M	yes	46.4605	7.20604	31.7.2020	17.199
x2189	Rougemont	CA_3	A	Erebia cassioides	M	no	46.4606	7.20655	31.7.2020	17.5557
x2190	Rougemont	CA_3	A	Erebia cassioides	M	no	46.4607	7.20654	31.7.2020	16.7327
x2199	Rougemont	CA_3	A	Erebia cassioides	M	no	46.4588	7.20358	31.7.2020	16.5643
x2300	Rougemont	CA_3	A	Erebia cassioides	M	no	46.4579	7.20261	31.7.2020	17.8961
x2301	Rougemont	CA_3	A	Erebia cassioides	M	no	46.4578	7.20244	31.7.2020	17.5717
x2302	Rougemont	CA_3	A	Erebia cassioides	M	no	46.4574	7.20215	31.7.2020	16.1707
x2303	Rougemont	CA_3	A	Erebia cassioides	M	no	46.4575	7.20167	31.7.2020	18.5539
x2304	Rougemont	CA_3	A	Erebia cassioides	M	no	46.4575	7.20167	31.7.2020	17.9759
x2305	Rougemont	CA_3	A	Erebia cassioides	M	yes	46.4575	7.20141	31.7.2020	18.4381
x2306	Rougemont	CA_3	A	Erebia cassioides	M	yes	46.4573	7.20197	31.7.2020	18.6198
x2307	Rougemont	CA_3	A	Erebia cassioides	M	no	46.4579	7.2027	31.7.2020	17.9504
x2308	Rougemont	CA_3	A	Erebia cassioides	M	no	46.4584	7.203	31.7.2020	17.2983
x2310	Rougemont	CA_3	A	Erebia cassioides	M	no	46.4598	7.20552	31.7.2020	16.9265
x2311	Rougemont	CA_3	A	Erebia cassioides	M	no	46.4598	7.20552	31.7.2020	17.3202
x2312	Rougemont	CA_3	A	Erebia cassioides	M	yes	46.4599	7.20511	31.7.2020	16.6735
x2314	Rougemont	CA_3	A	Erebia cassioides	M	no	46.4592	7.20374	31.7.2020	17.758
x2315	Rougemont	CA_3	A	Erebia cassioides	M	no	46.4588	7.20382	31.7.2020	16.8387
x2316	Rougemont	CA_3	A	Erebia cassioides	M	no	46.4588	7.20357	31.7.2020	17.2029
x2317	Rougemont	CA_3	A	Erebia cassioides	M	no	46.459	7.20399	31.7.2020	17.7741
x2318	Rougemont	CA_3	A	Erebia cassioides	M	yes	46.4595	7.20461	31.7.2020	17.1767
x2319	Rougemont	CA_3	A	Erebia cassioides	M	no	46.4599	7.20512	31.7.2020	17.6648
x2320	Rougemont	CA_3	A	Erebia cassioides	M	no	46.4596	7.20466	31.7.2020	16.637
x2064	Geissalp	CA_4	A	Erebia cassioides	M	no	46.6642	7.31851	19.7.2020	17.7404
x2233	Geissalp	CA_4	A	Erebia cassioides	M	no	46.6688	7.31794	30.7.2020	17.3537
x2234	Geissalp	CA_4	A	Erebia cassioides	M	no	46.6687	7.31624	30.7.2020	17.6927
x2235	Geissalp	CA_4	A	Erebia cassioides	M	no	46.6682	7.31925	30.7.2020	18.4174
x2236	Geissalp	CA_4	A	Erebia cassioides	M	no	46.6636	7.31894	30.7.2020	17.6861
x2237	Geissalp	CA_4	A	Erebia cassioides	M	no	46.6622	7.31866	30.7.2020	18.3982
x2279	Geissalp	CA_4	A	Erebia cassioides	M	no	46.6596	7.31599	7.8.2020	17.1326
x2280	Geissalp	CA_4	A	Erebia cassioides	M	no	46.6503	7.31583	7.8.2020	17.4431
x2281	Geissalp	CA_4	A	Erebia cassioides	M	no	46.6503	7.31585	7.8.2020	18.4048
x2282	Geissalp	CA_4	A	Erebia cassioides	M	no	46.6507	7.31573	7.8.2020	17.8912
x2284	Geissalp	CA_4	A	Erebia cassioides	M	no	46.6511	7.31711	7.8.2020	17.5093
x2285	Geissalp	CA_4	A	Erebia cassioides	M	no	46.6511	7.31711	7.8.2020	18.7236
x2286	Geissalp	CA_4	A	Erebia cassioides	M	no	46.6511	7.31737	7.8.2020	17.5135
x2288	Geissalp	CA_4	A	Erebia cassioides	M	no	46.6512	7.31792	7.8.2020	17.531
x2289	Geissalp	CA_4	A	Erebia cassioides	M	no	46.6521	7.319	7.8.2020	17.6933
x2291	Geissalp	CA_4	A	Erebia cassioides	M	no	46.6513	7.31843	7.8.2020	16.4135
x2293	Geissalp	CA_4	A	Erebia cassioides	M	no	46.6504	7.31573	7.8.2020	18.9114
x2294	Geissalp	CA_4	A	Erebia cassioides	M	no	46.6509	7.31661	7.8.2020	17.9194
x2295	Geissalp	CA_4	A	Erebia cassioides	M	no	46.6508	7.31567	7.8.2020	17.3432
x2296	Geissalp	CA_4	A	Erebia cassioides	M	no	46.6507	7.3158	7.8.2020	17.6959
x2298	Geissalp	CA_4	A	Erebia cassioides	M	no	46.6513	7.31755	7.8.2020	17.8073
x2299	Geissalp	CA_4	A	Erebia cassioides	M	no	46.6511	7.31778	7.8.2020	16.9416
x2346	Geissalp	CA_4	A	Erebia cassioides	M	no	46.65	7.31557	7.8.2020	17.4114
x2347	Geissalp	CA_4	A	Erebia cassioides	M	no	46.653	7.31337	7.8.2020	17.0789
x2348	Geissalp	CA_4	A	Erebia cassioides	M	no	46.6579	7.31534	7.8.2020	17.9313
x1237	Stockhorn	CA_5	A	Erebia cassioides	M	no	46.6923	7.53862	26.6.2019	18.0092
x1238	Stockhorn	CA_5	A	Erebia cassioides	M	no	46.692	7.53829	26.6.2019	17.0969
x1240	Stockhorn	CA_5	A	Erebia cassioides	M	no	46.6921	7.53827	27.6.2019	20.1366
x1241	Stockhorn	CA_5	A	Erebia cassioides	M	yes	46.6924	7.53846	10.07.2019	18.8239
x1242	Stockhorn	CA_5	A	Erebia cassioides	M	no	46.6923	7.53862	10.07.2019	17.9456
x1244	Stockhorn	CA_5	A	Erebia cassioides	M	yes	46.6931	7.53882	10.07.2019	17.6474
x1245	Stockhorn	CA_5	A	Erebia cassioides	M	no	46.6927	7.53837	10.07.2019	17.4292
x1246	Stockhorn	CA_5	A	Erebia cassioides	M	yes	46.6926	7.53827	10.07.2019	18.0205
x1247	Stockhorn	CA_5	A	Erebia cassioides	M	no	46.6926	7.5384	10.07.2019	18.8244
x1248	Stockhorn	CA_5	A	Erebia cassioides	M	no	46.6935	7.53731	10.07.2019	16.1029
x1249	Stockhorn	CA_5	A	Erebia cassioides	M	no	46.6934	7.5372	10.07.2019	16.9716
x1773	Stockhorn	CA_5	A	Erebia cassioides	M	yes	46.6924	7.53829	16.8.2019	17.1077
x1774	Stockhorn	CA_5	A	Erebia cassioides	M	yes	46.6922	7.53627	16.8.2019	17.7051
x1775	Stockhorn	CA_5	A	Erebia cassioides	M	no	46.6923	7.53842	14.8.2019	18.3236
x1795	Stockhorn	CA_5	A	Erebia cassioides	M	no	46.6922	7.53627	16.8.2019	18.7253
x1797	Stockhorn	CA_5	A	Erebia cassioides	M	no	46.6921	7.53839	16.8.2019	18.1227
x1799	Stockhorn	CA_5	A	Erebia cassioides	M	no	46.6919	7.5386	16.8.2019	19.2243
x1800	Stockhorn	CA_5	A	Erebia cassioides	M	yes	46.6919	7.5386	16.8.2019	18.2253
x1803	Stockhorn	CA_5	A	Erebia cassioides	M	no	46.6923	7.53831	16.8.2019	18.557
x1804	Stockhorn	CA_5	A	Erebia cassioides	M	yes	46.6923	7.53831	16.8.2019	16.5999
x1805	Stockhorn	CA_5	A	Erebia cassioides	M	yes	46.6923	7.53831	16.8.2019	17.8365
x1807	Stockhorn	CA_5	A	Erebia cassioides	M	no	46.692	7.53852	16.8.2019	18.2287
x1808	Stockhorn	CA_5	A	Erebia cassioides	M	yes	46.692	7.53852	16.8.2019	18.1978
x1810	Stockhorn	CA_5	A	Erebia cassioides	M	no	46.6931	7.53741	16.8.2019	19.9299
x1814	Stockhorn	CA_5	A	Erebia cassioides	M	no	46.692	7.53852	16.8.2019	17.9555
x1815	Stockhorn	CA_5	A	Erebia cassioides	M	no	46.6923	7.53851	17.8.2019	19.0423
x1816	Stockhorn	CA_5	A	Erebia cassioides	M	no	46.6925	7.53838	17.8.2019	18.1137
x1602	Kandersteg	CA_6	A	Erebia cassioides	M	no	46.5087	7.75049	04.08.2019	18.0305
x1869	Kandersteg	CA_6	A	Erebia cassioides	M	no	46.5085	7.75134	26.8.2019	17.142
x1901	Kandersteg	CA_6	A	Erebia cassioides	M	yes	46.5086	7.75135	26.8.2019	16.9139
x1902	Kandersteg	CA_6	A	Erebia cassioides	M	no	46.5121	7.75485	26.8.2019	16.2058
x1905	Kandersteg	CA_6	A	Erebia cassioides	M	no	46.5127	7.75472	26.8.2019	18.2182
x1906	Kandersteg	CA_6	A	Erebia cassioides	M	yes	46.5127	7.75472	26.8.2019	16.9684
x1907	Kandersteg	CA_6	A	Erebia cassioides	M	no	46.5127	7.7546	26.8.2019	16.4718
x1908	Kandersteg	CA_6	A	Erebia cassioides	M	no	46.5121	7.7601	26.8.2019	17.3934
x1909	Kandersteg	CA_6	A	Erebia cassioides	M	no	46.5118	7.76007	26.8.2019	17.907
x1911	Kandersteg	CA_6	A	Erebia cassioides	M	no	46.5131	7.76079	27.8.2019	17.1664
x1912	Kandersteg	CA_6	A	Erebia cassioides	M	no	46.512	7.76051	27.8.2019	18.6634
x1913	Kandersteg	CA_6	A	Erebia cassioides	M	no	46.5123	7.76068	27.8.2019	17.557
x1914	Kandersteg	CA_6	A	Erebia cassioides	M	yes	46.5118	7.76012	27.8.2019	17.2399
x1915	Kandersteg	CA_6	A	Erebia cassioides	M	no	46.5118	7.76012	27.8.2019	17.028
x1916	Kandersteg	CA_6	A	Erebia cassioides	M	no	46.5088	7.74977	26.8.2019	17.4673
x1917	Kandersteg	CA_6	A	Erebia cassioides	M	no	46.5089	7.74858	26.8.2019	17.1331
x1918	Kandersteg	CA_6	A	Erebia cassioides	M	no	46.5137	7.75391	27.8.2019	17.9577
x1919	Kandersteg	CA_6	A	Erebia cassioides	M	no	46.512	7.75991	26.8.2019	18.7348
x1920	Kandersteg	CA_6	A	Erebia cassioides	M	yes	46.5114	7.75293	26.8.2019	18.2844
x1921	Kandersteg	CA_6	A	Erebia cassioides	M	no	46.5086	7.75138	26.8.2019	18.4473
x1922	Kandersteg	CA_6	A	Erebia cassioides	M	no	46.5086	7.75138	26.8.2019	17.2893
x1924	Kandersteg	CA_6	A	Erebia cassioides	M	no	46.5137	7.75391	27.8.2019	15.6038
x1925	Kandersteg	CA_6	A	Erebia cassioides	M	no	46.5138	7.75412	27.8.2019	17.0222
x1926	Kandersteg	CA_6	A	Erebia cassioides	M	no	46.5141	7.75266	27.8.2019	16.8647
x1927	Kandersteg	CA_6	A	Erebia cassioides	M	no	46.5139	7.75478	27.8.2019	17.1644
x1928	Kandersteg	CA_6	A	Erebia cassioides	M	no	46.5137	7.75453	27.8.2019	16.8942
x1929	Kandersteg	CA_6	A	Erebia cassioides	M	no	46.5137	7.75453	27.8.2019	16.8071
x1931	Kandersteg	CA_6	A	Erebia cassioides	M	no	46.5137	7.75391	27.8.2019	17.0205
x1940	Kandersteg	CA_6	A	Erebia cassioides	M	no	46.5087	7.75047	26.8.2019	17.2381
x1944	Kandersteg	CA_6	A	Erebia cassioides	M	yes	46.5088	7.74986	26.8.2019	15.7607
x1945	Kandersteg	CA_6	A	Erebia cassioides	M	yes	46.5086	7.74999	26.8.2019	17.5547
x1947	Kandersteg	CA_6	A	Erebia cassioides	M	no	46.5088	7.75029	26.8.2019	17.6466
x1948	Kandersteg	CA_6	A	Erebia cassioides	M	no	46.5088	7.75029	26.8.2019	17.4934
x1951	Kandersteg	CA_6	A	Erebia cassioides	M	no	46.5137	7.75438	22.8.2019	17.571
x1952	Kandersteg	CA_6	A	Erebia cassioides	M	no	46.5137	7.75438	23.8.2019	16.6911
x1953	Kandersteg	CA_6	A	Erebia cassioides	M	no	46.5137	7.75438	27.8.2019	16.427
x1955	Kandersteg	CA_6	A	Erebia cassioides	M	no	46.5137	7.75438	22.8.2019	17.6989
x1975	Kandersteg	CA_6	A	Erebia cassioides	M	no	46.5142	7.75255	27.8.2019	18.2625
x1976	Kandersteg	CA_6	A	Erebia cassioides	M	no	46.5142	7.75241	27.8.2019	17.6279
x1977	Kandersteg	CA_6	A	Erebia cassioides	M	no	46.5137	7.75141	27.8.2019	16.7852
x1978	Kandersteg	CA_6	A	Erebia cassioides	M	no	46.5139	7.75151	27.8.2019	17.1061
x1980	Kandersteg	CA_6	A	Erebia cassioides	M	no	46.513	7.75161	27.8.2019	16.3572
x1982	Kandersteg	CA_6	A	Erebia cassioides	M	no	46.5134	7.74576	27.8.2019	17.1432
x1983	Kandersteg	CA_6	A	Erebia cassioides	M	yes	46.5132	7.75127	27.8.2019	17.061
x1984	Kandersteg	CA_6	A	Erebia cassioides	M	no	46.5132	7.75127	27.8.2019	16.6945
x1985	Kandersteg	CA_6	A	Erebia cassioides	M	no	46.5118	7.75356	27.8.2019	16.3965
x1823	Schilthorn	CA_7	A	Erebia cassioides	M	no	46.5466	7.83123	17.8.2019	16.76
x1824	Schilthorn	CA_7	A	Erebia cassioides	M	yes	46.5466	7.83108	17.8.2019	17.2622
x1825	Schilthorn	CA_7	A	Erebia cassioides	M	yes	46.5466	7.83125	17.8.2019	16.7284
x1826	Schilthorn	CA_7	A	Erebia cassioides	M	yes	46.5466	7.83125	17.8.2019	16.5164
x1827	Schilthorn	CA_7	A	Erebia cassioides	M	no	46.5465	7.83113	17.8.2019	16.4429
x1828	Schilthorn	CA_7	A	Erebia cassioides	M	no	46.546	7.83312	17.8.2019	16.7239
x1830	Schilthorn	CA_7	A	Erebia cassioides	M	no	46.5457	7.84314	17.8.2019	17.5735
x1831	Schilthorn	CA_7	A	Erebia cassioides	M	yes	46.5453	7.84604	17.8.2019	16.0289
x1842	Schilthorn	CA_7	A	Erebia cassioides	M	no	46.5465	7.83121	17.8.2020	16.7153
x1843	Schilthorn	CA_7	A	Erebia cassioides	M	no	46.5465	7.83121	17.8.2020	15.9529
x1844	Schilthorn	CA_7	A	Erebia cassioides	M	yes	46.5465	7.83121	17.8.2020	17.2119
x1845	Schilthorn	CA_7	A	Erebia cassioides	M	yes	46.5465	7.83121	17.8.2020	16.2555
x1974	Schilthorn	CA_7	A	Erebia cassioides	M	no	46.5446	7.82522	4.9.2019	16.3656
x2017	Schilthorn	CA_7	A	Erebia cassioides	M	no	46.5446	7.82555	4.9.2019	16.8674
x2020	Schilthorn	CA_7	A	Erebia cassioides	M	no	46.5507	7.82583	3.9.2019	17.7332
x2028	Schilthorn	CA_7	A	Erebia cassioides	M	no	46.5446	7.82627	4.9.2019	16.5572
x2031	Schilthorn	CA_7	A	Erebia cassioides	M	no	46.5446	7.82566	4.9.2019	17.1075
x2032	Schilthorn	CA_7	A	Erebia cassioides	M	no	46.5445	7.82554	4.9.2019	15.55
x2033	Schilthorn	CA_7	A	Erebia cassioides	M	yes	46.5447	7.82542	4.9.2019	16.5862
x1833	Grindelwald	Contact zone	C	Erebia cassioides	M	no	46.6578	8.02477	22.8.2019	15.877
x1834	Grindelwald	Contact zone	C	hybrid	M	yes	46.6578	8.02477	22.8.2019	16.4231
x1835	Grindelwald	Contact zone	C	Erebia cassioides	M	yes	46.6578	8.02477	22.8.2019	16.6908
x1836	Grindelwald	Contact zone	C	Erebia cassioides	M	no	46.6578	8.02477	22.8.2019	18.0781
x1837	Grindelwald	Contact zone	C	Erebia cassioides	M	yes	46.6584	8.02464	22.8.2019	16.1731
x1838	Grindelwald	Contact zone	C	Erebia cassioides	M	no	46.6584	8.02464	22.8.2019	16.0593
x1839	Grindelwald	Contact zone	C	Erebia cassioides	M	no	46.6594	8.02673	22.8.2019	15.901
x1840	Grindelwald	Contact zone	C	Erebia cassioides	M	no	46.6594	8.02673	22.8.2019	16.4131
x1847	Grindelwald	Contact zone	C	Erebia cassioides	M	yes	46.6594	8.02673	22.8.2019	17.8073
x1848	Grindelwald	Contact zone	C	Erebia tyndarus	M	yes	46.6599	8.02584	22.8.2019	17.1141
x1849	Grindelwald	Contact zone	C	Erebia cassioides	M	no	46.6599	8.02584	22.8.2019	17.3157
x1850	Grindelwald	Contact zone	C	Erebia cassioides	M	yes	46.6599	8.02584	22.8.2019	17.4705
x1856	Grindelwald	Contact zone	C	Erebia cassioides	M	yes	46.6546	8.0253	19.8.2019	17.2299
x1857	Grindelwald	Contact zone	C	Erebia cassioides	M	no	46.6545	8.02516	19.8.2019	16.5324
x1858	Grindelwald	Contact zone	C	Erebia cassioides	M	no	46.6545	8.02516	19.8.2019	18.5203
x1859	Grindelwald	Contact zone	C	Erebia cassioides	M	yes	46.6545	8.02516	19.8.2019	18.0843
x1860	Grindelwald	Contact zone	C	Erebia cassioides	M	no	46.6551	8.02477	19.8.2019	18.8755
x1861	Grindelwald	Contact zone	C	Erebia tyndarus	M	no	46.6745	7.99884	23.8.2019	17.6853
x1864	Grindelwald	Contact zone	C	Erebia cassioides	M	yes	46.6524	8.02465	19.8.2019	16.7029
x1865	Grindelwald	Contact zone	C	Erebia cassioides	M	yes	46.6528	8.02622	19.8.2019	17.3435
x1866	Grindelwald	Contact zone	C	Erebia cassioides	M	no	46.6528	8.02622	19.8.2019	17.6477
x1867	Grindelwald	Contact zone	C	Erebia cassioides	M	no	46.6528	8.02622	19.8.2019	17.5666
x1870	Grindelwald	Contact zone	C	Erebia cassioides	M	no	46.6739	8.00064	23.8.2019	14.7404
x1937	Grindelwald	Contact zone	C	Erebia tyndarus	M	no	46.674	8.00017	23.8.2019	15.9039
x1938	Grindelwald	Contact zone	C	Erebia cassioides	M	no	46.6738	8.00009	23.8.2019	15.6668
x194	Grindelwald	Contact zone	C	Erebia tyndarus	M	no	46.6751	8.06317	29.7.2017	15.9482
x1941	Grindelwald	Contact zone	C	Erebia tyndarus	M	no	46.6741	8.00024	23.8.2019	15.3558
x1942	Grindelwald	Contact zone	C	Erebia cassioides	M	no	46.674	8.00037	23.8.2019	15.7381
x1943	Grindelwald	Contact zone	C	Erebia tyndarus	M	no	46.6744	7.99848	23.8.2019	15.3276
x1946	Grindelwald	Contact zone	C	Erebia cassioides	M	no	46.6743	7.99953	23.8.2019	15.2066
x1949	Grindelwald	Contact zone	C	Erebia cassioides	M	no	46.6739	7.99911	23.8.2019	17.1834
x1954	Grindelwald	Contact zone	C	Erebia cassioides	M	yes	46.6586	8.02632	27.8.2019	16.6112
x1956	Grindelwald	Contact zone	C	Erebia tyndarus	M	yes	46.66	8.02653	22.8.2019	16.4077
x1957	Grindelwald	Contact zone	C	Erebia cassioides	M	yes	46.6589	8.02651	30.8.2019	17.3309
x1959_T	Grindelwald	Contact zone	C	Erebia cassioides	M	yes	46.659	8.02672	30.8.2019	16.246	Called x1959 in phenotypics_FINAL.txt, here x1959_T to distinguish from x1959_G which was not phenotyped and therefore does not occur in phenotypics_FINAL.txt
x196	Grindelwald	Contact zone	C	Erebia tyndarus	M	yes	46.6751	8.06259	29.7.2017	16.4152
x1963	Grindelwald	Contact zone	C	Erebia cassioides	M	no	46.6582	8.02465	30.8.2019	16.8914
x1964	Grindelwald	Contact zone	C	Erebia cassioides	M	no	46.6582	8.02465	30.8.2019	15.13
x1966	Grindelwald	Contact zone	C	Erebia cassioides	M	yes	46.6589	8.0251	30.8.2019	16.9087
x1967	Grindelwald	Contact zone	C	Erebia tyndarus	M	yes	46.659	8.02649	30.8.2019	16.2919
x199	Grindelwald	Contact zone	C	Erebia tyndarus	M	no	46.6754	8.06371	29.7.2017	17.2489
x201	Grindelwald	Contact zone	C	Erebia tyndarus	M	no	46.6753	8.06373	29.7.2017	17.7397
x202	Grindelwald	Contact zone	C	Erebia tyndarus	M	no	46.676	8.06426	29.7.2017	17.0576
x205	Grindelwald	Contact zone	C	Erebia tyndarus	M	yes	46.6758	8.06411	29.7.2017	18.0057
x2054	Grindelwald	Contact zone	C	Erebia cassioides	M	yes	46.6527	7.91013	8.7.2020	17.2354
x2055	Grindelwald	Contact zone	C	Erebia cassioides	M	no	46.6548	7.91539	8.7.2020	16.8495
x2058	Grindelwald	Contact zone	C	Erebia cassioides	M	no	46.6548	7.91539	8.7.2020	16.8973
x206	Grindelwald	Contact zone	C	Erebia tyndarus	M	no	46.676	8.06482	29.7.2017	17.361
x2060	Grindelwald	Contact zone	C	Erebia cassioides	M	yes	46.6572	7.91836	8.7.2020	17.5005
x2061	Grindelwald	Contact zone	C	Erebia cassioides	M	no	46.6579	7.95354	8.7.2020	17.8308
x2062	Grindelwald	Contact zone	C	Erebia cassioides	M	no	46.655	7.95048	8.7.2020	17.7801
x2063	Grindelwald	Contact zone	C	Erebia cassioides	M	yes	46.6559	7.94962	8.7.2020	16.9304
x207	Grindelwald	Contact zone	C	Erebia tyndarus	M	yes	46.6761	8.0648	29.7.2017	17.0058
x212	Grindelwald	Contact zone	C	Erebia tyndarus	M	yes	46.6737	8.07284	29.7.2017	16.2262
x2123	Grindelwald	Contact zone	C	Erebia tyndarus	M	no	46.6548	8.10277	25.7.2020	16.9499
x2124	Grindelwald	Contact zone	C	Erebia tyndarus	M	yes	46.6567	8.10021	25.7.2020	16.9011
x2125	Grindelwald	Contact zone	C	Erebia tyndarus	M	yes	46.6567	8.10021	25.7.2020	16.2443
x2126	Grindelwald	Contact zone	C	Erebia tyndarus	M	no	46.6567	8.10021	25.7.2020	17.0312
x2127	Grindelwald	Contact zone	C	Erebia tyndarus	M	no	46.6569	8.1003	25.7.2020	15.7536
x2128	Grindelwald	Contact zone	C	Erebia tyndarus	M	no	46.6569	8.1003	25.7.2020	16.1223
x2129	Grindelwald	Contact zone	C	Erebia tyndarus	M	yes	46.6569	8.10035	25.7.2020	17.1609
x2131	Grindelwald	Contact zone	C	Erebia tyndarus	M	no	46.6579	8.09989	25.7.2020	16.6178
x2132	Grindelwald	Contact zone	C	Erebia tyndarus	M	no	46.6579	8.09989	25.7.2020	16.1034
x2133	Grindelwald	Contact zone	C	Erebia tyndarus	M	yes	46.6579	8.09887	25.7.2020	17.3533
x2134	Grindelwald	Contact zone	C	Erebia tyndarus	M	yes	46.6579	8.09887	25.7.2020	16.9839
x2135	Grindelwald	Contact zone	C	Erebia tyndarus	M	no	46.6577	8.09891	25.7.2020	14.6805
x2136	Grindelwald	Contact zone	C	Erebia tyndarus	M	no	46.6577	8.09891	25.7.2020	15.8321
x2137	Grindelwald	Contact zone	C	Erebia tyndarus	M	no	46.6577	8.09891	25.7.2020	16.0115
x2138	Grindelwald	Contact zone	C	Erebia tyndarus	M	no	46.6577	8.09891	25.7.2020	16.2443
x2139	Grindelwald	Contact zone	C	Erebia tyndarus	M	no	46.6581	8.09847	25.7.2020	15.0997
x214	Grindelwald	Contact zone	C	Erebia tyndarus	M	no	46.669	8.07345	29.7.2017	15.9816
x2141	Grindelwald	Contact zone	C	Erebia tyndarus	M	no	46.6586	8.09797	25.7.2020	15.9005
x2142	Grindelwald	Contact zone	C	Erebia tyndarus	M	yes	46.6588	8.09745	25.7.2020	15.5476
x2143	Grindelwald	Contact zone	C	Erebia tyndarus	M	yes	46.6588	8.09745	25.7.2020	16.4568
x2144	Grindelwald	Contact zone	C	Erebia tyndarus	M	no	46.6588	8.09745	25.7.2020	16.1495
x2145	Grindelwald	Contact zone	C	Erebia tyndarus	M	no	46.666	8.09425	25.7.2020	15.667
x2146	Grindelwald	Contact zone	C	Erebia tyndarus	M	yes	46.6673	8.09181	25.7.2020	17.7484
x2147	Grindelwald	Contact zone	C	Erebia tyndarus	M	no	46.6673	8.09181	25.7.2020	16.5298
x2148	Grindelwald	Contact zone	C	Erebia tyndarus	M	no	46.6672	8.09125	25.7.2020	18.0092
x2149	Grindelwald	Contact zone	C	Erebia tyndarus	M	yes	46.6679	8.09046	25.7.2020	16.9241
x2150	Grindelwald	Contact zone	C	Erebia tyndarus	M	no	46.6679	8.09049	25.7.2020	16.0792
x2151	Grindelwald	Contact zone	C	Erebia tyndarus	M	no	46.6686	8.08993	25.7.2020	15.5403
x2152	Grindelwald	Contact zone	C	Erebia tyndarus	M	yes	46.6685	8.08948	25.7.2020	17.4259
x2153	Grindelwald	Contact zone	C	Erebia tyndarus	M	yes	46.6653	8.08026	25.7.2020	15.3546
x2154	Grindelwald	Contact zone	C	Erebia tyndarus	M	no	46.6659	8.07903	25.7.2020	16.6043
x2155	Grindelwald	Contact zone	C	Erebia tyndarus	M	no	46.6658	8.07888	25.7.2020	17.1719
x2156	Grindelwald	Contact zone	C	Erebia tyndarus	M	yes	46.6657	8.07917	25.7.2020	17.0122
x2158	Grindelwald	Contact zone	C	Erebia tyndarus	M	yes	46.6662	8.07812	25.7.2020	16.3367
x216	Grindelwald	Contact zone	C	Erebia tyndarus	M	no	46.6687	8.07347	29.7.2017	16.9868
x2160	Grindelwald	Contact zone	C	Erebia tyndarus	M	no	46.6656	8.07838	25.7.2020	16.4872
x2161	Grindelwald	Contact zone	C	Erebia tyndarus	M	yes	46.666	8.07793	25.7.2020	17.8675
x217	Grindelwald	Contact zone	C	Erebia tyndarus	M	yes	46.6684	8.07441	29.7.2017	17.8329
x2238	Grindelwald	Contact zone	C	Erebia tyndarus	M	no	46.6617	8.05626	5.8.2020	16.4813
x2239	Grindelwald	Contact zone	C	Erebia tyndarus	M	no	46.662	8.05622	5.8.2020	15.7552
x224	Grindelwald	Contact zone	C	Erebia tyndarus	M	no	46.6518	8.03956	31.7.2017	17.0401
x2240	Grindelwald	Contact zone	C	Erebia tyndarus	M	yes	46.6621	8.05612	5.8.2020	17.5196
x2241	Grindelwald	Contact zone	C	Erebia tyndarus	M	yes	46.6621	8.05613	5.8.2020	17.0233
x2242	Grindelwald	Contact zone	C	Erebia tyndarus	M	yes	46.6624	8.05682	5.8.2020	14.5479
x2243	Grindelwald	Contact zone	C	Erebia tyndarus	M	no	46.6624	8.05775	5.8.2020	17.033
x2244	Grindelwald	Contact zone	C	Erebia tyndarus	M	no	46.6623	8.05775	5.8.2020	17.1006
x2245	Grindelwald	Contact zone	C	Erebia tyndarus	M	yes	46.6622	8.05803	5.8.2020	17.0229
x2246	Grindelwald	Contact zone	C	Erebia tyndarus	M	no	46.6672	8.06331	5.8.2020	16.2432
x2247	Grindelwald	Contact zone	C	Erebia tyndarus	M	yes	46.6672	8.06331	5.8.2020	17.7872
x2248	Grindelwald	Contact zone	C	Erebia tyndarus	M	no	46.6675	8.06396	5.8.2020	16.3635
x2249	Grindelwald	Contact zone	C	Erebia tyndarus	M	no	46.6676	8.0639	5.8.2020	17.6322
x225	Grindelwald	Contact zone	C	Erebia tyndarus	M	yes	46.6517	8.03958	31.7.2017	17.9777
x2250	Grindelwald	Contact zone	C	Erebia tyndarus	M	yes	46.6674	8.06415	5.8.2020	17.2741
x2251	Grindelwald	Contact zone	C	Erebia tyndarus	M	yes	46.6675	8.06435	5.8.2020	17.1273
x2252	Grindelwald	Contact zone	C	Erebia tyndarus	M	no	46.6675	8.06435	5.8.2020	15.9969
x2253	Grindelwald	Contact zone	C	Erebia tyndarus	M	yes	46.6663	8.06876	5.8.2020	16.4235
x2254	Grindelwald	Contact zone	C	Erebia tyndarus	M	no	46.6655	8.07749	5.8.2020	16.18
x2255	Grindelwald	Contact zone	C	Erebia tyndarus	M	yes	46.6659	8.0777	5.8.2020	16.4296
x2256	Grindelwald	Contact zone	C	Erebia tyndarus	M	no	46.6659	8.07774	5.8.2020	15.6427
x2257	Grindelwald	Contact zone	C	Erebia tyndarus	M	yes	46.6651	8.08147	5.8.2020	16.6686
x2259	Grindelwald	Contact zone	C	Erebia tyndarus	M	no	46.6677	8.09016	5.8.2020	15.9929
x2260	Grindelwald	Contact zone	C	Erebia tyndarus	M	no	46.6619	8.09574	5.8.2020	16.8818
x229	Grindelwald	Contact zone	C	Erebia tyndarus	M	no	46.6523	8.03709	31.7.2017	15.8961
x230	Grindelwald	Contact zone	C	Erebia tyndarus	M	yes	46.6521	8.0368	31.7.2017	15.904
x231	Grindelwald	Contact zone	C	Erebia tyndarus	M	yes	46.6521	8.03612	31.7.2017	16.4059
x2321	Grindelwald	Contact zone	C	Erebia tyndarus	M	no	46.6616	8.05562	5.8.2020	16.3076
x2322	Grindelwald	Contact zone	C	Erebia tyndarus	M	yes	46.6616	8.05562	5.8.2020	16.2991
x2323	Grindelwald	Contact zone	C	Erebia tyndarus	M	no	46.6616	8.05562	5.8.2020	15.7742
x2324	Grindelwald	Contact zone	C	Erebia tyndarus	M	no	46.6622	8.05598	5.8.2020	16.2734
x2325	Grindelwald	Contact zone	C	Erebia tyndarus	M	no	46.6623	8.05609	5.8.2020	16.9794
x2326	Grindelwald	Contact zone	C	Erebia tyndarus	M	yes	46.6618	8.05584	5.8.2020	15.9769
x2327	Grindelwald	Contact zone	C	Erebia tyndarus	M	yes	46.6626	8.05742	5.8.2020	17.254
x2328	Grindelwald	Contact zone	C	Erebia tyndarus	M	no	46.6626	8.05742	5.8.2020	17.2128
x233	Grindelwald	Contact zone	C	Erebia tyndarus	M	no	46.652	8.0364	31.7.2017	17.6244
x2330	Grindelwald	Contact zone	C	Erebia tyndarus	M	no	46.6622	8.05769	5.8.2020	17.0788
x2331	Grindelwald	Contact zone	C	Erebia tyndarus	M	no	46.6669	8.06321	5.8.2020	17.1426
x2332	Grindelwald	Contact zone	C	Erebia tyndarus	M	yes	46.6675	8.06379	5.8.2020	16.6404
x2333	Grindelwald	Contact zone	C	Erebia tyndarus	M	no	46.6672	8.06409	5.8.2020	17.4348
x2334	Grindelwald	Contact zone	C	Erebia tyndarus	M	yes	46.6675	8.06665	5.8.2020	17.5192
x2335	Grindelwald	Contact zone	C	Erebia tyndarus	M	no	46.6678	8.06644	5.8.2020	16.3693
x2336	Grindelwald	Contact zone	C	Erebia tyndarus	M	no	46.6678	8.06771	5.8.2020	16.4567
x2337	Grindelwald	Contact zone	C	Erebia tyndarus	M	yes	46.6659	8.07802	5.8.2020	16.556
x2338	Grindelwald	Contact zone	C	Erebia tyndarus	M	no	46.6658	8.07813	5.8.2020	16.0033
x2339	Grindelwald	Contact zone	C	Erebia tyndarus	M	no	46.6658	8.07813	5.8.2020	15.931
x234	Grindelwald	Contact zone	C	Erebia tyndarus	M	yes	46.6522	8.03646	31.7.2017	18.1566
x2340	Grindelwald	Contact zone	C	Erebia tyndarus	M	no	46.6652	8.08118	5.8.2020	15.8676
x2341	Grindelwald	Contact zone	C	Erebia tyndarus	M	no	46.6677	8.08975	5.8.2020	15.6906
x2342	Grindelwald	Contact zone	C	Erebia tyndarus	M	no	46.6676	8.09304	5.8.2020	16.1774
x2343	Grindelwald	Contact zone	C	Erebia tyndarus	M	yes	46.6608	8.0955	5.8.2020	16.2451
x2344	Grindelwald	Contact zone	C	Erebia tyndarus	M	no	46.6601	8.09538	5.8.2020	15.8011
x2345	Grindelwald	Contact zone	C	Erebia tyndarus	M	yes	46.6595	8.09623	5.8.2020	15.7676
x235	Grindelwald	Contact zone	C	Erebia tyndarus	M	no	46.6521	8.03686	31.7.2017	18.5715
x236	Grindelwald	Contact zone	C	Erebia tyndarus	M	no	46.652	8.03563	31.7.2017	18.0097
x240	Grindelwald	Contact zone	C	Erebia tyndarus	M	no	46.6521	8.03584	31.7.2017	17.2216
x242	Grindelwald	Contact zone	C	Erebia tyndarus	M	no	46.6522	8.03765	31.7.2017	16.7335
x244	Grindelwald	Contact zone	C	Erebia tyndarus	M	no	46.6522	8.04017	31.7.2017	16.7936
x245	Grindelwald	Contact zone	C	Erebia tyndarus	M	no	46.6522	8.04021	31.7.2017	16.4951
x2453	Grindelwald	Contact zone	C	Erebia cassioides	M	no	46.652	7.91013	20.8.2020	18.0489
x2454	Grindelwald	Contact zone	C	Erebia cassioides	M	yes	46.6538	7.90986	20.8.2020	16.3773
x2456	Grindelwald	Contact zone	C	Erebia cassioides	M	no	46.6616	7.91881	20.8.2020	16.4285
x2457	Grindelwald	Contact zone	C	Erebia cassioides	M	no	46.662	7.9196	20.8.2020	17.0353
x2459	Grindelwald	Contact zone	C	Erebia cassioides	M	no	46.662	7.91962	20.8.2020	16.2827
x246	Grindelwald	Contact zone	C	Erebia tyndarus	M	yes	46.6519	8.04072	31.7.2017	17.487
x2461	Grindelwald	Contact zone	C	Erebia cassioides	M	no	46.6625	7.92038	20.8.2020	15.3228
x2462	Grindelwald	Contact zone	C	Erebia cassioides	M	no	46.6661	7.92875	20.8.2020	16.1983
x2463	Grindelwald	Contact zone	C	Erebia cassioides	M	yes	46.6664	7.929	20.8.2020	18.0483
x2464	Grindelwald	Contact zone	C	Erebia cassioides	M	no	46.6664	7.929	20.8.2020	16.6486
x2466	Grindelwald	Contact zone	C	Erebia cassioides	M	no	46.6668	7.9297	20.8.2020	16.995
x2467	Grindelwald	Contact zone	C	Erebia cassioides	M	no	46.6671	7.93183	20.8.2020	18.3607
x2468	Grindelwald	Contact zone	C	Erebia cassioides	M	yes	46.6657	7.93183	20.8.2020	17.3701
x2469	Grindelwald	Contact zone	C	Erebia cassioides	M	no	46.6657	7.93183	20.8.2020	17.9481
x247	Grindelwald	Contact zone	C	Erebia tyndarus	M	no	46.652	8.04035	31.7.2017	16.4773
x2471	Grindelwald	Contact zone	C	Erebia cassioides	M	no	46.6657	7.93183	20.8.2020	16.8827
x2472	Grindelwald	Contact zone	C	Erebia cassioides	M	no	46.6658	7.93217	20.8.2020	17.6214
x2473	Grindelwald	Contact zone	C	Erebia cassioides	M	no	46.6658	7.93217	20.8.2020	16.2655
x2474	Grindelwald	Contact zone	C	Erebia cassioides	M	no	46.6658	7.93217	20.8.2020	15.7643
x2475	Grindelwald	Contact zone	C	Erebia cassioides	M	no	46.6637	7.93621	20.8.2020	17.5569
x2476	Grindelwald	Contact zone	C	Erebia cassioides	M	yes	46.6637	7.93693	20.8.2020	18.4989
x2479	Grindelwald	Contact zone	C	Erebia cassioides	M	yes	46.6677	7.95038	20.8.2020	17.3422
x248	Grindelwald	Contact zone	C	Erebia tyndarus	M	no	46.652	8.04066	31.7.2017	16.8404
x249	Grindelwald	Contact zone	C	Erebia tyndarus	M	no	46.6519	8.04035	31.7.2017	18.2329
x252	Grindelwald	Contact zone	C	Erebia tyndarus	M	yes	46.652	8.04086	31.7.2017	16.4187
x253	Grindelwald	Contact zone	C	Erebia tyndarus	M	no	46.6521	8.04098	31.7.2017	17.1077
x255	Grindelwald	Contact zone	C	Erebia tyndarus	M	no	46.6526	8.04209	31.7.2017	16.3623
x257	Grindelwald	Contact zone	C	Erebia tyndarus	M	no	46.6526	8.04237	31.7.2017	16.769
x2600	Grindelwald	Contact zone	C	Erebia cassioides	M	yes	46.6518	7.9098	20.8.2020	16.7984
x2601	Grindelwald	Contact zone	C	Erebia cassioides	M	yes	46.6518	7.9098	20.8.2020	17.462
x2602	Grindelwald	Contact zone	C	Erebia cassioides	M	no	46.6561	7.9135	20.8.2020	17.579
x2603	Grindelwald	Contact zone	C	Erebia cassioides	M	no	46.656	7.91329	20.8.2020	16.818
x2607	Grindelwald	Contact zone	C	Erebia cassioides	M	no	46.6619	7.91944	20.8.2020	18.2433
x2609	Grindelwald	Contact zone	C	Erebia cassioides	M	no	46.6662	7.92897	20.8.2020	17.1216
x261	Grindelwald	Contact zone	C	Erebia cassioides	M	yes	46.6525	8.04359	31.7.2017	16.9343
x2611	Grindelwald	Contact zone	C	Erebia cassioides	M	no	46.6668	7.92905	20.8.2020	17.8682
x2613	Grindelwald	Contact zone	C	Erebia cassioides	M	yes	46.6669	7.92982	20.8.2020	16.1926
x2614	Grindelwald	Contact zone	C	Erebia cassioides	M	no	46.667	7.9314	20.8.2020	15.8005
x2615	Grindelwald	Contact zone	C	Erebia cassioides	M	yes	46.6673	7.93183	20.8.2020	16.4144
x2616	Grindelwald	Contact zone	C	Erebia cassioides	M	no	46.6663	7.93279	20.8.2020	17.9317
x2617	Grindelwald	Contact zone	C	Erebia cassioides	M	yes	46.6663	7.93279	20.8.2020	17.3409
x2618	Grindelwald	Contact zone	C	Erebia cassioides	M	no	46.6648	7.93278	20.8.2020	15.706
x2619	Grindelwald	Contact zone	C	Erebia cassioides	M	yes	46.6647	7.93276	20.8.2020	17.1419
x2620	Grindelwald	Contact zone	C	Erebia cassioides	M	no	46.6636	7.93726	20.8.2020	16.5973
x2621	Grindelwald	Contact zone	C	Erebia cassioides	M	no	46.6673	7.947	20.8.2020	16.5938
x2622	Grindelwald	Contact zone	C	Erebia cassioides	M	yes	46.6676	7.94847	20.8.2020	16.6477
x2623	Grindelwald	Contact zone	C	Erebia cassioides	M	no	46.6674	7.94854	20.8.2020	16.7219
x2624	Grindelwald	Contact zone	C	Erebia cassioides	M	no	46.6679	7.95001	20.8.2020	18.3956
x2626	Grindelwald	Contact zone	C	Erebia cassioides	M	no	46.6659	7.9726	21.8.2020	17.045
x2627	Grindelwald	Contact zone	C	Erebia cassioides	M	no	46.666	7.97256	21.8.2020	17.7823
x2628	Grindelwald	Contact zone	C	Erebia cassioides	M	no	46.6657	7.97248	21.8.2020	16.9922
x2630	Grindelwald	Contact zone	C	Erebia cassioides	M	yes	46.6653	7.97159	21.8.2020	16.9192
x2631	Grindelwald	Contact zone	C	Erebia cassioides	M	yes	46.6665	7.97393	21.8.2020	16.2156
x2632	Grindelwald	Contact zone	C	Erebia cassioides	M	no	46.6674	7.97735	21.8.2020	17.0354
x2634	Grindelwald	Contact zone	C	Erebia tyndarus	M	no	46.6746	7.9985	21.8.2020	15.0541
x2636	Grindelwald	Contact zone	C	Erebia cassioides	M	no	46.6743	8.00454	21.8.2020	14.3692
x2637	Grindelwald	Contact zone	C	Erebia tyndarus	M	no	46.6734	8.01214	21.8.2020	17.3169
x2638	Grindelwald	Contact zone	C	Erebia tyndarus	M	no	46.6725	8.02374	21.8.2020	16.9982
x2639	Grindelwald	Contact zone	C	Erebia tyndarus	M	no	46.6724	8.02347	21.8.2020	16.1962
x2640	Grindelwald	Contact zone	C	Erebia tyndarus	M	no	46.6725	8.02434	21.8.2020	17.5488
x2643	Grindelwald	Contact zone	C	Erebia tyndarus	M	yes	46.6691	8.02927	21.8.2020	16.2792
x2644	Grindelwald	Contact zone	C	Erebia tyndarus	M	yes	46.6673	8.03916	21.8.2020	16.2348
x2646	Grindelwald	Contact zone	C	Erebia tyndarus	M	yes	46.6722	8.02504	26.8.2020	17.2581
x2647	Grindelwald	Contact zone	C	Erebia tyndarus	M	yes	46.672	8.02564	26.8.2020	16.5502
x2648	Grindelwald	Contact zone	C	Erebia cassioides	M	no	46.6669	8.04082	26.8.2020	13.1612
x2649	Grindelwald	Contact zone	C	Erebia tyndarus	M	no	46.6668	8.04128	26.8.2020	16.2087
x2735	Grindelwald	Contact zone	C	Erebia tyndarus	M	yes	46.6727	8.02383	26.8.2020	16.423
x2736	Grindelwald	Contact zone	C	Erebia tyndarus	M	yes	46.676	8.0187	26.8.2020	15.2914
x2737	Grindelwald	Contact zone	C	Erebia tyndarus	M	yes	46.6703	8.02507	26.8.2020	16.0855
x2738	Grindelwald	Contact zone	C	Erebia tyndarus	M	no	46.6703	8.02554	26.8.2020	15.9078
x2739	Grindelwald	Contact zone	C	Erebia tyndarus	M	no	46.67	8.02576	26.8.2020	15.8408
x274	Grindelwald	Contact zone	C	Erebia tyndarus	M	yes	46.6642	8.04555	4.8.2017	16.7391
x2740	Grindelwald	Contact zone	C	Erebia tyndarus	M	no	46.6689	8.02965	26.8.2020	16.0709
x2741	Grindelwald	Contact zone	C	Erebia tyndarus	M	no	46.6691	8.02883	26.8.2020	16.5828
x2742	Grindelwald	Contact zone	C	Erebia tyndarus	M	no	46.6691	8.02883	26.8.2020	14.1889
x2743	Grindelwald	Contact zone	C	Erebia tyndarus	M	no	46.6691	8.02883	26.8.2020	16.6105
x2744	Grindelwald	Contact zone	C	Erebia tyndarus	M	yes	46.6691	8.02883	26.8.2020	16.6099
x275	Grindelwald	Contact zone	C	Erebia tyndarus	M	no	46.6647	8.04621	4.8.2017	18.7501
x277	Grindelwald	Contact zone	C	Erebia tyndarus	M	no	46.6671	8.04456	4.8.2017	16.0478
x278	Grindelwald	Contact zone	C	Erebia tyndarus	M	yes	46.6671	8.04382	4.8.2017	17.7608
x279	Grindelwald	Contact zone	C	Erebia tyndarus	M	no	46.6673	8.04383	4.8.2017	16.679
x282	Grindelwald	Contact zone	C	Erebia tyndarus	M	no	46.668	8.0438	4.8.2017	17.9798
x283	Grindelwald	Contact zone	C	Erebia tyndarus	M	yes	46.6673	8.04393	4.8.2017	17.6196
x284	Grindelwald	Contact zone	C	Erebia tyndarus	M	no	46.6676	8.04135	4.8.2017	18.9129
x286	Grindelwald	Contact zone	C	Erebia tyndarus	M	no	46.6676	8.04109	4.8.2017	16.2965
x287	Grindelwald	Contact zone	C	Erebia tyndarus	M	no	46.6696	8.03871	4.8.2017	16.9155
x289	Grindelwald	Contact zone	C	Erebia tyndarus	M	yes	46.6678	8.04062	4.8.2017	16.4473
x290	Grindelwald	Contact zone	C	Erebia tyndarus	M	yes	46.6674	8.04135	4.8.2017	18.1344
x291	Grindelwald	Contact zone	C	Erebia tyndarus	M	no	46.6693	8.03054	4.8.2017	17.6092
x296	Grindelwald	Contact zone	C	Erebia tyndarus	M	no	46.6734	7.9976	5.8.2017	16.2798
x298	Grindelwald	Contact zone	C	Erebia tyndarus	M	no	46.6733	7.99777	5.8.2017	17.2361
x312	Grindelwald	Contact zone	C	Erebia cassioides	M	no	46.6736	7.99804	5.8.2017	14.5603
x317	Grindelwald	Contact zone	C	Erebia cassioides	M	no	46.6736	7.99811	5.8.2017	16.0872
x324	Grindelwald	Contact zone	C	Erebia cassioides	M	no	46.6735	7.99864	5.8.2017	15.0566
x337	Grindelwald	Contact zone	C	Erebia cassioides	M	no	46.6601	7.98058	5.8.2017	18.4738
x339	Grindelwald	Contact zone	C	Erebia cassioides	M	yes	46.6565	7.97972	5.8.2017	17.9333
x341	Grindelwald	Contact zone	C	Erebia cassioides	M	no	46.6568	7.9857	5.8.2017	17.4004
x354	Grindelwald	Contact zone	C	Erebia tyndarus	M	yes	46.6663	8.05107	7.8.2017	16.4029
x355	Grindelwald	Contact zone	C	Erebia tyndarus	M	yes	46.6742	8.05309	7.8.2017	15.8931
x356	Grindelwald	Contact zone	C	Erebia tyndarus	M	no	46.6744	8.05307	7.8.2017	16.387
x359	Grindelwald	Contact zone	C	Erebia tyndarus	M	yes	46.6745	8.0531	7.8.2017	15.8401
x362	Grindelwald	Contact zone	C	Erebia tyndarus	M	no	46.6743	8.0531	7.8.2017	15.036
x363	Grindelwald	Contact zone	C	Erebia tyndarus	M	yes	46.6738	8.05011	7.8.2017	17.0576
x364	Grindelwald	Contact zone	C	Erebia tyndarus	M	yes	46.6738	8.05017	7.8.2017	17.866
x365	Grindelwald	Contact zone	C	Erebia tyndarus	M	no	46.674	8.05017	7.8.2017	17.1083
x366	Grindelwald	Contact zone	C	Erebia tyndarus	M	yes	46.6737	8.0513	7.8.2017	16.6485
x369	Grindelwald	Contact zone	C	Erebia tyndarus	M	no	46.6742	8.05082	7.8.2017	15.9721
x370	Grindelwald	Contact zone	C	Erebia tyndarus	M	yes	46.6743	8.05053	7.8.2017	17.5801
x371	Grindelwald	Contact zone	C	Erebia tyndarus	M	no	46.6745	8.05059	7.8.2017	17.2486
x372	Grindelwald	Contact zone	C	Erebia tyndarus	M	yes	46.6744	8.05034	7.8.2017	16.7801
x373	Grindelwald	Contact zone	C	Erebia tyndarus	M	no	46.6744	8.05034	7.8.2017	16.9507
x374	Grindelwald	Contact zone	C	Erebia tyndarus	M	yes	46.6736	8.05028	7.8.2017	16.5068
x375	Grindelwald	Contact zone	C	Erebia tyndarus	M	no	46.674	8.05088	7.8.2017	16.7797
x378	Grindelwald	Contact zone	C	Erebia tyndarus	M	no	46.6742	8.05062	7.8.2017	16.9764
x380	Grindelwald	Contact zone	C	Erebia tyndarus	M	no	46.6744	8.05066	7.8.2017	17.0928
x383	Grindelwald	Contact zone	C	Erebia tyndarus	M	no	46.6743	8.05088	7.8.2017	15.8252
x385	Grindelwald	Contact zone	C	Erebia tyndarus	M	yes	46.6744	8.05086	7.8.2017	16.0479
x386	Grindelwald	Contact zone	C	Erebia tyndarus	M	no	46.6743	8.05057	7.8.2017	17.0757
x387	Grindelwald	Contact zone	C	Erebia tyndarus	M	yes	46.6744	8.05076	7.8.2017	17.2562
x388	Grindelwald	Contact zone	C	Erebia tyndarus	M	no	46.6743	8.05064	7.8.2017	16.867
x389	Grindelwald	Contact zone	C	Erebia tyndarus	M	no	46.6721	8.04822	7.8.2017	15.6461
x390	Grindelwald	Contact zone	C	Erebia tyndarus	M	yes	46.6721	8.04838	7.8.2017	16.0482
x391	Grindelwald	Contact zone	C	Erebia tyndarus	M	no	46.6721	8.0469	7.8.2017	18.6708
x393	Grindelwald	Contact zone	C	Erebia tyndarus	M	yes	46.6723	8.04822	7.8.2017	16.3345
x394	Grindelwald	Contact zone	C	Erebia tyndarus	M	no	46.6723	8.04827	7.8.2017	16.9691
x395	Grindelwald	Contact zone	C	Erebia tyndarus	M	no	46.6724	8.04736	7.8.2017	17.5539
x397	Grindelwald	Contact zone	C	Erebia tyndarus	M	no	46.6724	8.04734	7.8.2017	18.0164
x400	Grindelwald	Contact zone	C	Erebia tyndarus	M	yes	46.6713	8.04623	7.8.2017	17.1996
x401	Grindelwald	Contact zone	C	Erebia tyndarus	M	yes	46.6712	8.04644	7.8.2017	16.9572
x403	Grindelwald	Contact zone	C	Erebia tyndarus	M	yes	46.6702	8.04617	7.8.2017	17.3585
x405	Grindelwald	Contact zone	C	Erebia tyndarus	M	yes	46.6621	8.05133	7.8.2017	17.2193
x406	Grindelwald	Contact zone	C	Erebia tyndarus	M	no	46.6614	8.05113	13.8.2017	16.6331
x407	Grindelwald	Contact zone	C	Erebia tyndarus	M	yes	46.6614	8.05113	13.8.2017	17.2781
x408	Grindelwald	Contact zone	C	Erebia tyndarus	M	yes	46.6611	8.05107	13.8.2017	17.053
x409	Grindelwald	Contact zone	C	Erebia tyndarus	M	no	46.661	8.05055	13.8.2017	18.0854
x411	Grindelwald	Contact zone	C	Erebia tyndarus	M	yes	46.6606	8.04705	13.8.2017	16.672
x413	Grindelwald	Contact zone	C	Erebia tyndarus	M	no	46.6604	8.04682	13.8.2017	15.4657
x415	Grindelwald	Contact zone	C	Erebia tyndarus	M	no	46.6605	8.04678	13.8.2017	16.3245
x416	Grindelwald	Contact zone	C	Erebia tyndarus	M	yes	46.6605	8.04677	13.8.2017	17.808
x417	Grindelwald	Contact zone	C	Erebia tyndarus	M	no	46.6605	8.04679	13.8.2017	17.1957
x419	Grindelwald	Contact zone	C	Erebia tyndarus	M	no	46.6607	8.04636	13.8.2017	16.0764
x420	Grindelwald	Contact zone	C	Erebia tyndarus	M	no	46.66	8.04634	13.8.2017	16.8821
x421	Grindelwald	Contact zone	C	Erebia tyndarus	M	yes	46.6601	8.04639	13.8.2017	16.3935
x422	Grindelwald	Contact zone	C	Erebia tyndarus	M	no	46.66	8.04666	13.8.2017	16.5535
x424	Grindelwald	Contact zone	C	Erebia tyndarus	M	no	46.6588	8.04644	13.8.2017	16.2488
x425	Grindelwald	Contact zone	C	Erebia tyndarus	M	no	46.6579	8.04627	13.8.2017	16.3165
x427	Grindelwald	Contact zone	C	Erebia tyndarus	M	yes	46.6578	8.04615	13.8.2017	17.8471
x428	Grindelwald	Contact zone	C	Erebia tyndarus	M	no	46.6577	8.04608	13.8.2017	17.3045
x429	Grindelwald	Contact zone	C	Erebia tyndarus	M	yes	46.6577	8.04608	13.8.2017	18.4787
x432	Grindelwald	Contact zone	C	Erebia tyndarus	M	no	46.6571	8.04597	13.8.2017	17.3735
x433	Grindelwald	Contact zone	C	Erebia tyndarus	M	yes	46.6572	8.04632	13.8.2017	16.7538
x434	Grindelwald	Contact zone	C	Erebia tyndarus	M	yes	46.6559	8.04421	13.8.2017	16.1253
x435	Grindelwald	Contact zone	C	Erebia tyndarus	M	no	46.6549	8.04412	13.8.2017	17.03
x436	Grindelwald	Contact zone	C	Erebia tyndarus	M	no	46.6549	8.04412	13.8.2017	17.6249
x437	Grindelwald	Contact zone	C	Erebia tyndarus	M	yes	46.6544	8.04386	13.8.2017	16.731
x438	Grindelwald	Contact zone	C	Erebia tyndarus	M	no	46.6538	8.04299	13.8.2017	18.1178
x440	Grindelwald	Contact zone	C	Erebia tyndarus	M	no	46.6531	8.04225	13.8.2017	16.2078
x442	Grindelwald	Contact zone	C	Erebia tyndarus	M	no	46.6532	8.04261	13.8.2017	17.3273
x443	Grindelwald	Contact zone	C	Erebia tyndarus	M	no	46.653	8.04276	13.8.2017	17.3018
x444	Grindelwald	Contact zone	C	Erebia tyndarus	M	no	46.653	8.04284	13.8.2017	16.5377
x445	Grindelwald	Contact zone	C	Erebia tyndarus	M	yes	46.6527	8.0424	13.8.2017	16.9262
x446	Grindelwald	Contact zone	C	Erebia tyndarus	M	no	46.6533	8.04236	13.8.2017	16.7172
x447	Grindelwald	Contact zone	C	Erebia tyndarus	M	no	46.6533	8.04276	13.8.2017	15.4325
x448	Grindelwald	Contact zone	C	Erebia tyndarus	M	yes	46.6533	8.0427	13.8.2017	16.2614
x449	Grindelwald	Contact zone	C	Erebia tyndarus	M	no	46.654	8.04352	13.8.2017	17.3203
x450	Grindelwald	Contact zone	C	Erebia tyndarus	M	no	46.6541	8.04364	13.8.2017	16.8635
x452	Grindelwald	Contact zone	C	Erebia tyndarus	M	yes	46.6534	8.04355	13.8.2017	17.0222
x453	Grindelwald	Contact zone	C	Erebia cassioides	M	no	46.6544	8.0249	13.8.2017	18.4694
x455	Grindelwald	Contact zone	C	Erebia cassioides	M	no	46.6544	8.02466	14.8.2017	18.7408
x456	Grindelwald	Contact zone	C	Erebia cassioides	M	no	46.6544	8.02478	14.8.2017	18.3331
x457	Grindelwald	Contact zone	C	Erebia cassioides	M	no	46.6544	8.02465	14.8.2017	16.2617
x458	Grindelwald	Contact zone	C	hybrid	M	yes	46.6544	8.02467	14.8.2017	16.7304
x460	Grindelwald	Contact zone	C	Erebia cassioides	M	no	46.6544	8.02462	14.8.2017	18.1812
x461	Grindelwald	Contact zone	C	Erebia cassioides	M	yes	46.6588	8.00863	14.8.2017	16.8215
x463	Grindelwald	Contact zone	C	Erebia cassioides	M	no	46.6553	8.02508	14.8.2017	17.0799
x465	Grindelwald	Contact zone	C	Erebia cassioides	M	yes	46.6566	8.02427	14.8.2017	17.3619
x468	Grindelwald	Contact zone	C	Erebia cassioides	M	yes	46.6583	8.02487	14.8.2017	19.0125
x469	Grindelwald	Contact zone	C	Erebia cassioides	M	no	46.6584	8.02464	14.8.2017	19.1411
x470	Grindelwald	Contact zone	C	Erebia cassioides	M	yes	46.6572	8.02348	14.8.2017	18.8337
x471	Grindelwald	Contact zone	C	Erebia cassioides	M	yes	46.6617	8.02168	14.8.2017	17.5906
x472	Grindelwald	Contact zone	C	Erebia cassioides	M	yes	46.6592	8.01799	14.8.2017	18.618
x473	Grindelwald	Contact zone	C	Erebia cassioides	M	no	46.6593	8.01792	14.8.2017	17.8658
x474	Grindelwald	Contact zone	C	Erebia cassioides	M	no	46.6594	8.0177	14.8.2017	17.8074
x475	Grindelwald	Contact zone	C	Erebia cassioides	M	no	46.6594	8.01618	14.8.2017	17.6981
x476	Grindelwald	Contact zone	C	Erebia cassioides	M	no	46.6585	8.01352	14.8.2017	17.2551
x477	Grindelwald	Contact zone	C	Erebia cassioides	M	yes	46.6585	8.0134	14.8.2017	18.1083
x480	Grindelwald	Contact zone	C	Erebia cassioides	M	no	46.6584	8.00567	14.8.2017	17.18
x481	Grindelwald	Contact zone	C	Erebia cassioides	M	no	46.6584	8.00558	14.8.2017	17.6026
x482	Grindelwald	Contact zone	C	Erebia cassioides	M	no	46.6584	8.00558	14.8.2017	17.7027
x483	Grindelwald	Contact zone	C	Erebia cassioides	M	yes	46.6602	8.00457	14.8.2017	17.7765
x485	Grindelwald	Contact zone	C	Erebia cassioides	M	no	46.6589	7.99172	15.8.2017	16.4961
x486	Grindelwald	Contact zone	C	Erebia cassioides	M	no	46.6591	7.99202	15.8.2017	16.3651
x487	Grindelwald	Contact zone	C	Erebia cassioides	M	yes	46.6589	7.99192	15.8.2017	15.3606
x488	Grindelwald	Contact zone	C	Erebia cassioides	M	no	46.6606	7.99191	15.8.2017	16.5696
x498	Grindelwald	Contact zone	C	Erebia tyndarus	M	no	46.6686	8.03264	15.8.2017	17.4738
x500	Grindelwald	Contact zone	C	Erebia tyndarus	M	no	46.6637	8.05047	15.8.2017	15.4705
x501	Grindelwald	Contact zone	C	Erebia tyndarus	M	yes	46.6633	8.0504	15.8.2017	16.91
x502	Grindelwald	Contact zone	C	Erebia tyndarus	M	no	46.6622	8.05188	15.8.2017	16.4511
x503	Grindelwald	Contact zone	C	Erebia cassioides	M	no	46.6566	7.98434	18.8.2017	16.4798
x504	Grindelwald	Contact zone	C	Erebia cassioides	M	yes	46.6567	7.98234	18.8.2017	16.6992
x505	Grindelwald	Contact zone	C	Erebia cassioides	M	no	46.6564	7.98227	18.8.2017	16.9357
x506	Grindelwald	Contact zone	C	Erebia tyndarus	M	no	46.6563	7.98233	18.8.2017	16.5169
x507	Grindelwald	Contact zone	C	Erebia cassioides	M	no	46.6559	7.98124	18.8.2017	17.1687
x509	Grindelwald	Contact zone	C	Erebia cassioides	M	no	46.656	7.98073	18.8.2017	16.7571
x510	Grindelwald	Contact zone	C	Erebia cassioides	M	yes	46.6562	7.98087	18.8.2017	16.9474
x512	Grindelwald	Contact zone	C	Erebia cassioides	M	yes	46.6559	7.98053	18.8.2017	16.4859
x514	Grindelwald	Contact zone	C	Erebia cassioides	M	no	46.6565	7.97911	18.8.2017	18.0725
x516	Grindelwald	Contact zone	C	Erebia cassioides	M	no	46.6584	7.97918	18.8.2017	16.1926
x517	Grindelwald	Contact zone	C	Erebia cassioides	M	no	46.6583	7.97926	18.8.2017	16.0887
x519	Grindelwald	Contact zone	C	Erebia cassioides	M	yes	46.6594	7.97626	18.8.2017	16.954
x520	Grindelwald	Contact zone	C	Erebia cassioides	M	no	46.6618	7.97384	18.8.2017	17.167
x521	Grindelwald	Contact zone	C	Erebia cassioides	M	no	46.6614	7.97071	18.8.2017	18.243
x522	Grindelwald	Contact zone	C	Erebia cassioides	M	no	46.6616	7.97054	18.8.2017	16.0176
x523	Grindelwald	Contact zone	C	Erebia cassioides	M	yes	46.6616	7.97031	18.8.2017	17.7989
x524	Grindelwald	Contact zone	C	Erebia cassioides	M	no	46.6616	7.9699	18.8.2017	17.885
x526	Grindelwald	Contact zone	C	hybrid	M	yes	46.6617	7.97023	18.8.2017	17.5288
x527	Grindelwald	Contact zone	C	Erebia cassioides	M	yes	46.6616	7.9704	18.8.2017	16.6987
x530	Grindelwald	Contact zone	C	Erebia cassioides	M	yes	46.662	7.97067	18.8.2017	16.557
x531	Grindelwald	Contact zone	C	Erebia cassioides	M	no	46.662	7.97067	18.8.2017	17.155
x532	Grindelwald	Contact zone	C	Erebia cassioides	M	no	46.6616	7.97055	18.8.2017	16.8904
x533	Grindelwald	Contact zone	C	Erebia cassioides	M	yes	46.6616	7.97055	18.8.2017	17.5364
x534	Grindelwald	Contact zone	C	Erebia cassioides	M	no	46.6617	7.97023	18.8.2017	18.1392
x535	Grindelwald	Contact zone	C	Erebia cassioides	M	no	46.6617	7.9702	18.8.2017	16.7122
x536	Grindelwald	Contact zone	C	Erebia cassioides	M	no	46.6617	7.97026	18.8.2017	16.0396
x537	Grindelwald	Contact zone	C	Erebia cassioides	M	no	46.6617	7.97026	18.8.2017	16.5411
x539	Grindelwald	Contact zone	C	Erebia cassioides	M	no	46.6611	7.96965	18.8.2017	17.3347
x540	Grindelwald	Contact zone	C	Erebia cassioides	M	yes	46.6611	7.96939	18.8.2017	19.3222
x541	Grindelwald	Contact zone	C	Erebia cassioides	M	no	46.6604	7.96908	18.8.2017	18.4733
x542	Grindelwald	Contact zone	C	Erebia cassioides	M	yes	46.6602	7.96848	18.8.2017	17.9519
x543	Grindelwald	Contact zone	C	Erebia cassioides	M	no	46.6602	7.96848	18.8.2017	16.9079
x545	Grindelwald	Contact zone	C	Erebia cassioides	M	yes	46.6602	7.96819	18.8.2017	17.1377
x546	Grindelwald	Contact zone	C	Erebia cassioides	M	yes	46.6603	7.96805	18.8.2017	16.6701
x548	Grindelwald	Contact zone	C	Erebia cassioides	M	no	46.6603	7.96805	18.8.2017	18.072
x549	Grindelwald	Contact zone	C	Erebia cassioides	M	no	46.6604	7.96786	18.8.2017	17.2157
x551	Grindelwald	Contact zone	C	Erebia cassioides	M	no	46.6607	7.96678	18.8.2017	17.8196
x553	Grindelwald	Contact zone	C	Erebia cassioides	M	no	46.6609	7.9673	18.8.2017	17.1257
x555	Grindelwald	Contact zone	C	Erebia cassioides	M	yes	46.6609	7.96706	18.8.2017	17.9693
x557	Grindelwald	Contact zone	C	Erebia tyndarus	M	no	46.6612	7.96723	18.8.2017	17.6778
x558	Grindelwald	Contact zone	C	Erebia cassioides	M	no	46.6612	7.96722	18.8.2017	18.0135
x559	Grindelwald	Contact zone	C	Erebia cassioides	M	yes	46.661	7.96652	18.8.2017	18.171
x560	Grindelwald	Contact zone	C	Erebia cassioides	M	yes	46.6613	7.96661	18.8.2017	17.0094
x562	Grindelwald	Contact zone	C	Erebia cassioides	M	no	46.6613	7.96701	18.8.2017	17.3194
x563	Grindelwald	Contact zone	C	Erebia cassioides	M	yes	46.6608	7.96651	18.8.2017	17.4435
x565	Grindelwald	Contact zone	C	Erebia cassioides	M	yes	46.6608	7.96668	18.8.2017	17.439
x567	Grindelwald	Contact zone	C	Erebia cassioides	M	no	46.6602	7.96695	18.8.2017	18.7449
x572	Grindelwald	Contact zone	C	Erebia cassioides	M	no	46.6584	7.97858	18.8.2017	17.4051
x577	Grindelwald	Contact zone	C	Erebia cassioides	M	yes	46.6565	7.98355	22.8.2017	17.9708
x579	Grindelwald	Contact zone	C	Erebia cassioides	M	yes	46.6565	7.98355	22.8.2017	18.8592
x581	Grindelwald	Contact zone	C	Erebia cassioides	M	no	46.6575	7.98117	22.8.2017	16.8959
x582	Grindelwald	Contact zone	C	Erebia cassioides	M	no	46.6587	7.98035	22.8.2017	17.0628
x584	Grindelwald	Contact zone	C	Erebia cassioides	M	no	46.6652	7.97845	22.8.2017	17.5754
x585	Grindelwald	Contact zone	C	Erebia cassioides	M	no	46.6653	7.97897	22.8.2017	18.7849
x587	Grindelwald	Contact zone	C	Erebia cassioides	M	no	46.666	7.97625	22.8.2017	17.5018
x588	Grindelwald	Contact zone	C	Erebia cassioides	M	yes	46.6658	7.97637	22.8.2017	17.5832
x589	Grindelwald	Contact zone	C	Erebia cassioides	M	yes	46.6663	7.97605	22.8.2017	17.3326
x590	Grindelwald	Contact zone	C	Erebia cassioides	M	no	46.6658	7.97611	22.8.2017	17.8299
x591	Grindelwald	Contact zone	C	Erebia cassioides	M	yes	46.6649	7.97105	22.8.2017	17.3067
x593	Grindelwald	Contact zone	C	Erebia cassioides	M	no	46.6665	7.97574	22.8.2017	18.1759
x594	Grindelwald	Contact zone	C	Erebia cassioides	M	no	46.6664	7.97576	22.8.2017	17.4622
x595	Grindelwald	Contact zone	C	Erebia cassioides	M	no	46.6664	7.97576	22.8.2017	18.6607
x596	Grindelwald	Contact zone	C	Erebia cassioides	M	no	46.6664	7.97579	22.8.2017	17.7278
x597	Grindelwald	Contact zone	C	Erebia cassioides	M	yes	46.6664	7.97584	22.8.2017	18.3049
x599	Grindelwald	Contact zone	C	Erebia cassioides	M	yes	46.6654	7.9719	22.8.2017	17.9539
x600	Grindelwald	Contact zone	C	Erebia cassioides	M	yes	46.6615	7.98934	22.8.2017	17.847
x601	Grindelwald	Contact zone	C	Erebia cassioides	M	no	46.659	7.9894	22.8.2017	18.5251
x602	Grindelwald	Contact zone	C	Erebia tyndarus	M	no	46.6666	8.04417	23.8.2017	16.6
x603	Grindelwald	Contact zone	C	Erebia tyndarus	M	no	46.6669	8.04149	23.8.2017	16.7129
x604	Grindelwald	Contact zone	C	Erebia tyndarus	M	yes	46.6703	8.0276	23.8.2017	16.7141
x605	Grindelwald	Contact zone	C	Erebia tyndarus	M	yes	46.6706	8.02812	23.8.2017	15.8254
x606	Grindelwald	Contact zone	C	Erebia tyndarus	M	no	46.6705	8.02799	23.8.2017	16.1557
x608	Grindelwald	Contact zone	C	Erebia tyndarus	M	no	46.6706	8.02802	23.8.2017	16.1148
x610	Grindelwald	Contact zone	C	Erebia tyndarus	M	no	46.6709	8.02805	23.8.2017	16.4822
x613	Grindelwald	Contact zone	C	Erebia tyndarus	M	no	46.6711	8.0281	23.8.2017	16.1516
x614	Grindelwald	Contact zone	C	Erebia tyndarus	M	no	46.6712	8.0282	23.8.2017	17.111
x615	Grindelwald	Contact zone	C	Erebia tyndarus	M	yes	46.6714	8.02826	23.8.2017	16.9221
x617	Grindelwald	Contact zone	C	Erebia tyndarus	M	no	46.6712	8.0279	23.8.2017	16.2725
x619	Grindelwald	Contact zone	C	Erebia tyndarus	M	yes	46.6715	8.02801	23.8.2017	16.5327
x620	Grindelwald	Contact zone	C	Erebia tyndarus	M	yes	46.6715	8.02801	23.8.2017	16.714
x621	Grindelwald	Contact zone	C	Erebia tyndarus	M	yes	46.6722	8.02655	23.8.2017	16.9444
x623	Grindelwald	Contact zone	C	Erebia tyndarus	M	no	46.6728	8.02615	23.8.2017	16.3341
x625	Grindelwald	Contact zone	C	Erebia tyndarus	M	yes	46.6702	8.02675	23.8.2017	15.8537
x626	Grindelwald	Contact zone	C	Erebia cassioides	M	yes	46.6703	8.02677	23.8.2017	17.8999
x627	Grindelwald	Contact zone	C	Erebia tyndarus	M	no	46.6704	8.02664	23.8.2017	16.963
x629	Grindelwald	Contact zone	C	Erebia tyndarus	M	yes	46.6696	8.03053	23.8.2017	16.2467
x631	Grindelwald	Contact zone	C	Erebia tyndarus	M	yes	46.6695	8.03062	23.8.2017	15.6063
x635	Grindelwald	Contact zone	C	Erebia tyndarus	M	yes	46.6695	8.03116	23.8.2017	16.9462
x636	Grindelwald	Contact zone	C	Erebia tyndarus	M	no	46.6695	8.03152	23.8.2017	16.6746
x637	Grindelwald	Contact zone	C	Erebia tyndarus	M	no	46.6695	8.03152	23.8.2017	16.7829
x639	Grindelwald	Contact zone	C	Erebia tyndarus	M	yes	46.6699	8.0328	23.8.2017	16.3545
x640	Grindelwald	Contact zone	C	Erebia tyndarus	M	no	46.6699	8.03286	23.8.2017	16.6534
x642	Grindelwald	Contact zone	C	Erebia tyndarus	M	no	46.6703	8.03334	23.8.2017	15.6297
x643	Grindelwald	Contact zone	C	Erebia tyndarus	M	no	46.6702	8.03338	23.8.2017	16.1254
x646	Grindelwald	Contact zone	C	Erebia tyndarus	M	yes	46.6701	8.03347	23.8.2017	15.7232
x648	Grindelwald	Contact zone	C	Erebia tyndarus	M	no	46.67	8.03417	23.8.2017	16.3587
x649	Grindelwald	Contact zone	C	Erebia tyndarus	M	no	46.67	8.03417	23.8.2017	16.6589
x650	Grindelwald	Contact zone	C	Erebia tyndarus	M	yes	46.6699	8.03491	23.8.2017	15.4752
x652	Grindelwald	Contact zone	C	Erebia tyndarus	M	no	46.6667	8.0442	23.8.2017	16.4484
x653	Grindelwald	Contact zone	C	Erebia tyndarus	M	no	46.6666	8.04431	23.8.2017	16.3978
x654	Grindelwald	Contact zone	C	Erebia tyndarus	M	no	46.6666	8.04431	23.8.2017	15.9352
x655	Grindelwald	Contact zone	C	Erebia tyndarus	M	no	46.6664	8.04425	23.8.2017	16.0342
x656	Grindelwald	Contact zone	C	Erebia tyndarus	M	no	46.6664	8.04425	23.8.2017	15.5116
x657	Grindelwald	Contact zone	C	Erebia tyndarus	M	yes	46.6662	8.04439	23.8.2017	16.7706
x658	Grindelwald	Contact zone	C	Erebia tyndarus	M	yes	46.6656	8.04492	23.8.2017	16.0922
x660	Grindelwald	Contact zone	C	Erebia tyndarus	M	no	46.6558	8.04085	30.8.2017	16.1465
x661	Grindelwald	Contact zone	C	Erebia tyndarus	M	no	46.6558	8.03904	30.8.2017	15.5449
x662	Grindelwald	Contact zone	C	Erebia tyndarus	M	no	46.6561	8.03849	30.8.2017	14.86
x663	Grindelwald	Contact zone	C	Erebia tyndarus	M	yes	46.6559	8.0383	30.8.2017	15.688
x664	Grindelwald	Contact zone	C	Erebia tyndarus	M	yes	46.656	8.03487	30.8.2017	17.5377
x669	Grindelwald	Contact zone	C	Erebia tyndarus	M	yes	46.6564	8.03429	30.8.2017	16.5249
x672	Grindelwald	Contact zone	C	Erebia tyndarus	M	yes	46.6559	8.03556	30.8.2017	15.6475
x674	Grindelwald	Contact zone	C	Erebia cassioides	M	no	46.6553	8.03562	30.8.2017	17.4768
x678	Grindelwald	Contact zone	C	Erebia tyndarus	M	no	46.6557	8.03366	30.8.2017	15.3177
x679	Grindelwald	Contact zone	C	Erebia tyndarus	M	yes	46.6556	8.03357	30.8.2017	17.0728
x680	Grindelwald	Contact zone	C	Erebia tyndarus	M	yes	46.6556	8.03331	30.8.2017	16.8228
x681	Grindelwald	Contact zone	C	Erebia tyndarus	M	no	46.6556	8.03322	30.8.2017	15.8186
x682	Grindelwald	Contact zone	C	Erebia tyndarus	M	no	46.6556	8.03195	30.8.2017	16.4876
x683	Grindelwald	Contact zone	C	Erebia tyndarus	M	no	46.6556	8.03195	30.8.2017	16.7598
x685	Grindelwald	Contact zone	C	Erebia tyndarus	M	yes	46.6554	8.03149	30.8.2017	18.5287
x690	Grindelwald	Contact zone	C	Erebia cassioides	M	yes	46.6549	8.03113	30.8.2017	17.704
x691	Grindelwald	Contact zone	C	Erebia tyndarus	M	yes	46.6544	8.03113	30.8.2017	17.1896
x692	Grindelwald	Contact zone	C	Erebia tyndarus	M	no	46.6546	8.03108	30.8.2017	17.0603
x693	Grindelwald	Contact zone	C	Erebia cassioides	M	yes	46.6544	8.032	30.8.2017	16.5762
x695	Grindelwald	Contact zone	C	Erebia tyndarus	M	yes	46.653	8.03189	30.8.2017	16.8852
x696	Grindelwald	Contact zone	C	Erebia cassioides	M	no	46.6531	8.03199	30.8.2017	16.9553
x697	Grindelwald	Contact zone	C	Erebia cassioides	M	no	46.6531	8.03199	30.8.2017	17.688
x698	Grindelwald	Contact zone	C	Erebia cassioides	M	no	46.6531	8.03199	30.8.2017	17.7013
x699	Grindelwald	Contact zone	C	Erebia cassioides	M	yes	46.6532	8.03193	30.8.2017	14.883
x707	Grindelwald	Contact zone	C	Erebia tyndarus	M	yes	46.6546	8.0359	30.8.2017	16.1249
x711	Grindelwald	Contact zone	C	Erebia tyndarus	M	no	46.6555	8.03907	30.8.2017	17.046
x713	Grindelwald	Contact zone	C	Erebia tyndarus	M	no	46.6557	8.03973	30.8.2017	15.5842
x720	Grindelwald	Contact zone	C	Erebia cassioides	M	yes	46.6612	8.0056	8.9.2017	17.5226
x727	Grindelwald	Contact zone	C	Erebia cassioides	M	no	46.6597	8.00679	8.9.2017	17.3237
x731	Grindelwald	Contact zone	C	Erebia cassioides	M	no	46.6589	8.01292	8.9.2017	18.1032
x735	Grindelwald	Contact zone	C	Erebia cassioides	M	yes	46.6605	8.01129	8.9.2017	18.2948
x740	Grindelwald	Contact zone	C	Erebia cassioides	M	yes	46.659	8.02485	8.9.2017	16.9866
x2164	Combatzeline	TA_1	A	Erebia tyndarus	M	no	46.1393	7.33431	28.7.2020	16.9093
x2165	Combatzeline	TA_1	A	Erebia tyndarus	M	no	46.1396	7.33596	28.7.2020	15.9287
x2166	Combatzeline	TA_1	A	Erebia tyndarus	M	no	46.1396	7.33596	28.7.2020	15.5611
x2167	Combatzeline	TA_1	A	Erebia tyndarus	M	no	46.1396	7.33596	28.7.2020	16.5101
x2168	Combatzeline	TA_1	A	Erebia tyndarus	M	yes	46.1393	7.33661	28.7.2020	15.1244
x2169	Combatzeline	TA_1	A	Erebia tyndarus	M	no	46.1393	7.33664	28.7.2020	16.5702
x2170	Combatzeline	TA_1	A	Erebia tyndarus	M	no	46.1393	7.33664	28.7.2020	15.8493
x2171	Combatzeline	TA_1	A	Erebia tyndarus	M	yes	46.1394	7.33646	28.7.2020	15.7577
x2172	Combatzeline	TA_1	A	Erebia tyndarus	M	no	46.1392	7.33658	28.7.2020	15.8478
x2173	Combatzeline	TA_1	A	Erebia tyndarus	M	no	46.1391	7.33689	28.7.2020	17.0242
x2175	Combatzeline	TA_1	A	Erebia tyndarus	M	no	46.1395	7.33723	28.7.2020	16.3893
x2176	Combatzeline	TA_1	A	Erebia tyndarus	M	no	46.1395	7.33751	28.7.2020	17.4461
x2193	Combatzeline	TA_1	A	Erebia tyndarus	M	yes	46.1397	7.33735	28.7.2020	14.0061
x2194	Combatzeline	TA_1	A	Erebia tyndarus	M	no	46.1397	7.33735	28.7.2020	15.79
x2195	Combatzeline	TA_1	A	Erebia tyndarus	M	no	46.1397	7.33733	28.7.2020	16.6338
x2196	Combatzeline	TA_1	A	Erebia tyndarus	M	no	46.1397	7.33707	28.7.2020	17.1752
x2197	Combatzeline	TA_1	A	Erebia tyndarus	M	yes	46.1397	7.33707	28.7.2020	15.7877
x2198	Combatzeline	TA_1	A	Erebia tyndarus	M	yes	46.1397	7.33731	28.7.2020	16.0081
x2220	Combatzeline	TA_1	A	Erebia tyndarus	M	no	46.1395	7.33596	28.7.2020	16.1921
x2221	Combatzeline	TA_1	A	Erebia tyndarus	M	no	46.1395	7.33596	28.7.2020	15.7959
x2222	Combatzeline	TA_1	A	Erebia tyndarus	M	no	46.1395	7.33596	28.7.2020	16.5421
x2223	Combatzeline	TA_1	A	Erebia tyndarus	M	no	46.1395	7.33596	28.7.2020	15.7051
x2225	Combatzeline	TA_1	A	Erebia tyndarus	M	yes	46.1393	7.33576	28.7.2020	14.4148
x2226	Combatzeline	TA_1	A	Erebia tyndarus	M	no	46.1394	7.3365	28.7.2020	15.9714
x2227	Combatzeline	TA_1	A	Erebia tyndarus	M	no	46.1393	7.33655	28.7.2020	15.8667
x2228	Combatzeline	TA_1	A	Erebia tyndarus	M	no	46.1393	7.33655	28.7.2020	15.5898
x2229	Combatzeline	TA_1	A	Erebia tyndarus	M	yes	46.1393	7.33655	28.7.2020	17.2286
x2231	Combatzeline	TA_1	A	Erebia tyndarus	M	yes	46.1394	7.33683	28.7.2020	16.9955
x2232	Combatzeline	TA_1	A	Erebia tyndarus	M	no	46.1395	7.33693	28.7.2020	15.348
x1458	Lauchneralp	TA_2	A	Erebia tyndarus	M	no	46.4184	7.76682	22.07.2019	17.5026
x1459	Lauchneralp	TA_2	A	Erebia tyndarus	M	no	46.4191	7.76593	22.07.2019	15.6856
x1460	Lauchneralp	TA_2	A	Erebia tyndarus	M	no	46.4194	7.76617	22.07.2019	16.1883
x1461	Lauchneralp	TA_2	A	Erebia tyndarus	M	no	46.4195	7.76618	22.07.2019	15.8868
x1462	Lauchneralp	TA_2	A	Erebia tyndarus	M	no	46.4199	7.76658	22.07.2019	16.1379
x1463	Lauchneralp	TA_2	A	Erebia tyndarus	M	yes	46.4199	7.76695	22.07.2019	15.5474
x1464	Lauchneralp	TA_2	A	Erebia tyndarus	M	yes	46.4203	7.76716	22.07.2019	15.8194
x1465	Lauchneralp	TA_2	A	Erebia tyndarus	M	no	46.4219	7.76618	22.07.2019	16.6437
x1466	Lauchneralp	TA_2	A	Erebia tyndarus	M	no	46.4219	7.76618	22.07.2019	17.1205
x1468	Lauchneralp	TA_2	A	Erebia tyndarus	M	yes	46.4219	7.76618	22.07.2019	14.908
x1469	Lauchneralp	TA_2	A	Erebia tyndarus	M	no	46.4219	7.76618	22.07.2019	17.0103
x1470	Lauchneralp	TA_2	A	Erebia tyndarus	M	yes	46.4219	7.76618	22.07.2019	15.7923
x1471	Lauchneralp	TA_2	A	Erebia tyndarus	M	no	46.4219	7.76618	22.07.2019	15.9483
x1472	Lauchneralp	TA_2	A	Erebia tyndarus	M	no	46.4219	7.76618	22.07.2019	15.9444
x1474	Lauchneralp	TA_2	A	Erebia tyndarus	M	no	46.4219	7.76618	22.07.2019	16.1594
x1475	Lauchneralp	TA_2	A	Erebia tyndarus	M	no	46.4219	7.76618	22.07.2019	17.1547
x1476	Lauchneralp	TA_2	A	Erebia tyndarus	M	no	46.4209	7.76635	22.07.2019	17.9581
x1477	Lauchneralp	TA_2	A	Erebia tyndarus	M	no	46.4209	7.76635	22.07.2019	16.6196
x1478	Lauchneralp	TA_2	A	Erebia tyndarus	M	no	46.4214	7.76666	22.07.2019	16.3054
x1480	Lauchneralp	TA_2	A	Erebia tyndarus	M	no	46.4214	7.76666	22.07.2019	16.9043
x1483	Lauchneralp	TA_2	A	Erebia tyndarus	M	yes	46.4214	7.76666	22.07.2019	16.6234
x1484	Lauchneralp	TA_2	A	Erebia tyndarus	M	no	46.4214	7.76666	22.07.2019	15.8598
x1485	Lauchneralp	TA_2	A	Erebia tyndarus	M	no	46.4214	7.76666	22.07.2019	16.177
x1486	Lauchneralp	TA_2	A	Erebia tyndarus	M	yes	46.4214	7.76666	22.07.2019	17.9831
x1488	Lauchneralp	TA_2	A	Erebia tyndarus	M	yes	46.4214	7.76666	22.07.2019	15.8922
x1489	Lauchneralp	TA_2	A	Erebia tyndarus	M	no	46.4214	7.76666	22.07.2019	16.3272
x1490	Lauchneralp	TA_2	A	Erebia tyndarus	M	no	46.4214	7.76666	22.07.2019	17.0479
x1491	Lauchneralp	TA_2	A	Erebia tyndarus	M	no	46.4214	7.76666	22.07.2019	16.7415
x1493	Lauchneralp	TA_2	A	Erebia tyndarus	M	no	46.4213	7.76673	22.07.2019	15.5795
x1494	Lauchneralp	TA_2	A	Erebia tyndarus	M	no	46.4213	7.76673	22.07.2019	15.8508
x1497	Lauchneralp	TA_2	A	Erebia tyndarus	M	no	46.4217	7.76592	22.07.2019	17.6521
x1498	Lauchneralp	TA_2	A	Erebia tyndarus	M	no	46.4199	7.76658	22.07.2019	16.7389
x1499	Lauchneralp	TA_2	A	Erebia tyndarus	M	no	46.4199	7.76646	22.07.2019	16.381
x1500	Lauchneralp	TA_2	A	Erebia tyndarus	M	yes	46.4214	7.7668	22.07.2019	18.0325
x1635	Gotthardpass	TA_3	A	Erebia tyndarus	M	no	46.5562	8.57343	09.08.2019	16.0709
x1636	Gotthardpass	TA_3	A	Erebia tyndarus	M	no	46.5559	8.5723	09.08.2019	16.5935
x1637	Gotthardpass	TA_3	A	Erebia tyndarus	M	yes	46.5561	8.57312	09.08.2019	15.2125
x1639	Gotthardpass	TA_3	A	Erebia tyndarus	M	no	46.5564	8.57188	09.08.2019	17.096
x1640	Gotthardpass	TA_3	A	Erebia tyndarus	M	no	46.5563	8.57165	09.08.2019	15.5628
x1641	Gotthardpass	TA_3	A	Erebia tyndarus	M	no	46.5563	8.57165	09.08.2019	17.1581
x1645	Gotthardpass	TA_3	A	Erebia tyndarus	M	no	46.556	8.57284	09.08.2019	16.3117
x1647	Gotthardpass	TA_3	A	Erebia tyndarus	M	no	46.5562	8.57161	09.08.2019	16.6601
x1650	Gotthardpass	TA_3	A	Erebia tyndarus	M	yes	46.5563	8.57167	09.08.2019	15.7902
x1701	Gotthardpass	TA_3	A	Erebia tyndarus	M	yes	46.5562	8.57198	09.08.2019	16.8588
x1703	Gotthardpass	TA_3	A	Erebia tyndarus	M	no	46.5562	8.57198	09.08.2019	17.1614
x1705	Gotthardpass	TA_3	A	Erebia tyndarus	M	no	46.5563	8.57118	09.08.2019	17.1624
x1706	Gotthardpass	TA_3	A	Erebia tyndarus	M	no	46.5563	8.57118	09.08.2019	16.9553
x1707	Gotthardpass	TA_3	A	Erebia tyndarus	M	no	46.5562	8.57228	09.08.2019	14.7351
x1708	Gotthardpass	TA_3	A	Erebia tyndarus	M	no	46.556	8.57271	09.08.2019	15.9647
x1710	Gotthardpass	TA_3	A	Erebia tyndarus	M	no	46.5548	8.57423	09.08.2019	17.0166
x1712	Gotthardpass	TA_3	A	Erebia tyndarus	M	no	46.5558	8.57268	09.08.2019	16.597
x1713	Gotthardpass	TA_3	A	Erebia tyndarus	M	no	46.5548	8.57416	09.08.2019	16.8636
x1715	Gotthardpass	TA_3	A	Erebia tyndarus	M	no	46.5538	8.57658	09.08.2019	16.3279
x1716	Gotthardpass	TA_3	A	Erebia tyndarus	M	no	46.5538	8.57654	09.08.2019	15.9776
x1717	Gotthardpass	TA_3	A	Erebia tyndarus	M	no	46.5539	8.57997	09.08.2019	15.9102
x1720	Gotthardpass	TA_3	A	Erebia tyndarus	M	no	46.5539	8.58048	09.08.2019	16.7182
x1721	Gotthardpass	TA_3	A	Erebia tyndarus	M	yes	46.5556	8.58638	09.08.2019	16.3456
x1722	Gotthardpass	TA_3	A	Erebia tyndarus	M	no	46.5572	8.59074	09.08.2019	16.3123
x1723	Gotthardpass	TA_3	A	Erebia tyndarus	M	no	46.5539	8.58313	09.08.2019	17.2442
x1725	Gotthardpass	TA_3	A	Erebia tyndarus	M	no	46.5537	8.57628	09.08.2019	15.1407
x1728	Gotthardpass	TA_3	A	Erebia tyndarus	M	yes	46.5549	8.58598	09.08.2019	16.7181
x1730	Gotthardpass	TA_3	A	Erebia tyndarus	M	no	46.5539	8.58017	09.08.2019	17.1907
x1731	Gotthardpass	TA_3	A	Erebia tyndarus	M	no	46.5539	8.58017	09.08.2019	16.4694
x1732	Gotthardpass	TA_3	A	Erebia tyndarus	M	no	46.5538	8.57739	09.08.2019	16.5335
x1733	Gotthardpass	TA_3	A	Erebia tyndarus	M	no	46.5537	8.57759	09.08.2019	16.9119
x1734	Gotthardpass	TA_3	A	Erebia tyndarus	M	no	46.5536	8.57744	09.08.2019	15.5722
x1735	Gotthardpass	TA_3	A	Erebia tyndarus	M	no	46.5539	8.57697	09.08.2019	16.3605
x1736	Gotthardpass	TA_3	A	Erebia tyndarus	M	yes	46.5538	8.57669	09.08.2019	17.7382
x1737	Gotthardpass	TA_3	A	Erebia tyndarus	M	no	46.5546	8.57464	09.08.2019	16.1786
x1738	Gotthardpass	TA_3	A	Erebia tyndarus	M	no	46.5553	8.58616	09.08.2019	15.3707
x1739	Gotthardpass	TA_3	A	Erebia tyndarus	M	no	46.5561	8.58762	09.08.2019	16.8908
x1740	Gotthardpass	TA_3	A	Erebia tyndarus	M	no	46.5565	8.58924	09.08.2019	15.9794
x1741	Gotthardpass	TA_3	A	Erebia tyndarus	M	yes	46.5574	8.59081	09.08.2019	16.8857
x1742	Gotthardpass	TA_3	A	Erebia tyndarus	M	yes	46.5591	8.59283	09.08.2019	16.0649
x1743	Gotthardpass	TA_3	A	Erebia tyndarus	M	no	46.5589	8.59267	09.08.2019	17.5757
x1744	Gotthardpass	TA_3	A	Erebia tyndarus	M	no	46.557	8.59019	09.08.2019	17.2382
x2261	San Bernardino	TA_4	A	Erebia tyndarus	M	yes	46.4954	9.17176	6.8.2020	14.9713
x2262	San Bernardino	TA_4	A	Erebia tyndarus	M	no	46.4989	9.16915	6.8.2020	16.5685
x2263	San Bernardino	TA_4	A	Erebia tyndarus	M	yes	46.499	9.16762	6.8.2020	17.5469
x2264	San Bernardino	TA_4	A	Erebia tyndarus	M	yes	46.499	9.16762	6.8.2020	16.5578
x2266	San Bernardino	TA_4	A	Erebia tyndarus	M	no	46.4991	9.16771	6.8.2020	15.8375
x2268	San Bernardino	TA_4	A	Erebia tyndarus	M	yes	46.5005	9.16927	6.8.2020	16.6052
x2269	San Bernardino	TA_4	A	Erebia tyndarus	M	no	46.4883	9.17116	6.8.2020	16.7302
x2270	San Bernardino	TA_4	A	Erebia tyndarus	M	yes	46.4881	9.17078	6.8.2020	15.4597
x2271	San Bernardino	TA_4	A	Erebia tyndarus	M	no	46.4885	9.17106	6.8.2020	14.6021
x2272	San Bernardino	TA_4	A	Erebia tyndarus	M	no	46.4881	9.17015	6.8.2020	17.048
x2273	San Bernardino	TA_4	A	Erebia tyndarus	M	yes	46.4881	9.17015	6.8.2020	15.4063
x2274	San Bernardino	TA_4	A	Erebia tyndarus	M	yes	46.4881	9.17015	6.8.2020	16.131
x2275	San Bernardino	TA_4	A	Erebia tyndarus	M	no	46.4881	9.16991	6.8.2020	14.3507
x2276	San Bernardino	TA_4	A	Erebia tyndarus	M	yes	46.4881	9.17006	6.8.2020	16.0287
x2277	San Bernardino	TA_4	A	Erebia tyndarus	M	no	46.4882	9.17024	6.8.2020	16.3274
x1958	Arosa	TA_5	A	Erebia tyndarus	M	no	46.7672	9.62024	30.8.2019	16.7355
x1960	Arosa	TA_5	A	Erebia tyndarus	M	yes	46.7672	9.62016	30.8.2019	18.5927
x1961	Arosa	TA_5	A	Erebia tyndarus	M	yes	46.7672	9.62016	30.8.2019	18.2396
x1962	Arosa	TA_5	A	Erebia tyndarus	M	no	46.7672	9.62016	30.8.2019	17.6452
x1968	Arosa	TA_5	A	Erebia tyndarus	M	no	46.7671	9.62021	30.8.2019	17.4707
x1970	Arosa	TA_5	A	Erebia tyndarus	M	no	46.7671	9.62015	30.8.2019	15.0997
x1971	Arosa	TA_5	A	Erebia tyndarus	M	yes	46.7672	9.62008	30.8.2019	17.4949
x1986	Arosa	TA_5	A	Erebia tyndarus	M	no	46.7671	9.62098	30.8.2019	16.4005
x1987	Arosa	TA_5	A	Erebia tyndarus	M	yes	46.7675	9.6199	30.8.2019	17.2669
x1988	Arosa	TA_5	A	Erebia tyndarus	M	no	46.7675	9.62008	30.8.2019	15.9369
x1989	Arosa	TA_5	A	Erebia tyndarus	M	no	46.7675	9.62008	30.8.2019	17.0087
x1991	Arosa	TA_5	A	Erebia tyndarus	M	no	46.7675	9.62008	30.8.2019	16.2105
x1992	Arosa	TA_5	A	Erebia tyndarus	M	no	46.7684	9.62	30.8.2019	15.948
x1994	Arosa	TA_5	A	Erebia tyndarus	M	no	46.7681	9.61977	30.8.2019	16.1114
x1995	Arosa	TA_5	A	Erebia tyndarus	M	yes	46.7675	9.61986	30.8.2019	16.2824
x1996	Arosa	TA_5	A	Erebia tyndarus	M	no	46.7675	9.61998	30.8.2019	15.9045
x1997	Arosa	TA_5	A	Erebia tyndarus	M	no	46.7669	9.62203	30.8.2019	16.9964
x1998	Arosa	TA_5	A	Erebia tyndarus	M	no	46.7675	9.61994	30.8.2019	16.6819
x1999	Arosa	TA_5	A	Erebia tyndarus	M	no	46.7675	9.61998	30.8.2019	17.2099
x2001	Arosa	TA_5	A	Erebia tyndarus	M	yes	46.7673	9.62	30.8.2019	16.4616
x2002	Arosa	TA_5	A	Erebia tyndarus	M	no	46.7675	9.62009	30.8.2019	17.0408
x2004	Arosa	TA_5	A	Erebia tyndarus	M	no	46.767	9.62003	30.8.2019	15.1906
x2005	Arosa	TA_5	A	Erebia tyndarus	M	no	46.767	9.62003	30.8.2019	16.2733
x2006	Arosa	TA_5	A	Erebia tyndarus	M	yes	46.7671	9.61996	30.8.2019	15.6223
x2008	Arosa	TA_5	A	Erebia tyndarus	M	yes	46.7677	9.62023	30.8.2019	16.7731
x2009	Arosa	TA_5	A	Erebia tyndarus	M	yes	46.7673	9.61992	30.8.2019	15.4136
x2010	Arosa	TA_5	A	Erebia tyndarus	M	no	46.7671	9.62042	30.8.2019	16.1195
x2011	Arosa	TA_5	A	Erebia tyndarus	M	no	46.7675	9.62014	30.8.2019	15.1806
x2012	Arosa	TA_5	A	Erebia tyndarus	M	no	46.7674	9.62025	30.8.2019	15.538
In the genomic dataset (to be found on Zenodo), but not the phenotypic dataset due to lack of wing and/or genital quality:
x1959_G	Arosa	TA_5	A	Erebia tyndarus	M	yes	46.7672	9.62016	30.8.2019
x2057	Grindelwald	Contact zone	C	Erebia cassioides	M	yes	46.6544	7.91486	2020-07-08
x213	Grindelwald	Contact zone	C	Erebia tyndarus	M	yes	46.6694	8.07562	2017-07-29
x2157	Grindelwald	Contact zone	C	Erebia tyndarus	M	yes	46.6661	8.07801	2020-07-25
x222	Grindelwald	Contact zone	C	Erebia tyndarus	M	yes	46.6517	8.04009	2017-07-31
x2470	Grindelwald	Contact zone	C	Erebia cassioides	M	yes	46.6657	7.93183	2020-08-20
x256	Grindelwald	Contact zone	C	Erebia tyndarus	M	yes	46.6526	8.04221	2017-07-31
x2608	Grindelwald	Contact zone	C	Erebia cassioides	M	yes	46.6634	7.92375	2020-08-20

## Sheet: Table S2
Table S2: Trait loadings along the first and second principal component axes for wing shape based on both allopatric and contact zone samples. See Figure S1 for details.
Trait ID	Landmark	PC1 (52.2%)	PC2 (17.1%)
Wing_trait_1	1_x	0.123084	0.0759399
Wing_trait_2	1_y	-0.0573924	-0.0799881
Wing_trait_3	2_x	0.0874883	0.0731923
Wing_trait_4	2_y	-0.0603906	0.0215911
Wing_trait_5	3_x	-0.0353167	0.119422
Wing_trait_6	3_y	-0.0195488	0.0897153
Wing_trait_7	4_x	-0.02811	0.0876419
Wing_trait_8	4_y	-0.0342268	0.0833368
Wing_trait_9	5_x	-0.00735483	0.0662691
Wing_trait_10	5_y	-0.0530974	0.0809403
Wing_trait_11	6_x	0.00596745	0.0512577
Wing_trait_12	6_y	-0.053464	0.0627099
Wing_trait_13	7_x	0.0204588	0.0365706
Wing_trait_14	7_y	-0.0484326	0.0423502
Wing_trait_15	8_x	0.0382059	0.0264903
Wing_trait_16	8_y	-0.0460702	0.0126215
Wing_trait_17	9_x	0.0397077	0.040494
Wing_trait_18	9_y	-0.0570435	-0.00346183
Wing_trait_19	10_x	0.017321	0.0814446
Wing_trait_20	10_y	-0.0831628	-0.011454
Wing_trait_21	11_x	0.0825025	0.056891
Wing_trait_22	11_y	-0.044328	0.00396826
Wing_trait_23	12_x	0.0794777	0.0495221
Wing_trait_24	12_y	-0.0509297	-0.0067645
Wing_trait_25	13_x	0.0866533	0.0360125
Wing_trait_26	13_y	-0.0530295	-0.00783555
Wing_trait_27	14_x	0.119413	0.010797
Wing_trait_28	14_y	-0.0686777	-0.0155352
Wing_trait_29	15_x	0.124636	0.0246919
Wing_trait_30	15_y	-0.0585248	-0.0296922
Wing_trait_31	16_x	-0.359166	-0.729362
Wing_trait_32	16_y	0.00257487	0.21279
Wing_trait_33	17_x	0.117003	-0.0184091
Wing_trait_34	17_y	-0.165786	0.0535287
Wing_trait_35	18_x	0.0802222	0.0548601
Wing_trait_36	18_y	0.00913735	-0.0468498
Wing_trait_37	19_x	-0.323238	0.162293
Wing_trait_38	19_y	0.614724	-0.302036
Wing_trait_39	20_x	-0.136344	-0.353899
Wing_trait_40	20_y	-0.138356	0.137416
Wing_trait_41	21_x	0.0836173	0.0158549
Wing_trait_42	21_y	-0.0594733	-0.0099274
Wing_trait_43	22_x	-0.0665281	0.107336
Wing_trait_44	22_y	0.309247	-0.141731
Wing_trait_45	23_x	-0.149701	-0.0753098
Wing_trait_46	23_y	0.216251	-0.145692

## Sheet: Table S3
Table S3: Trait loadings along the first and second principal component axes for genital landmarks based on both allopatric and contact zone samples. See Figure S1 for details.
Trait ID	Landmark	PC1 (32.5%)	PC2 (23.9%)
Genital_trait_1	1_x	0.263512	0.0424596
Genital_trait_2	1_y	-0.129452	0.023217
Genital_trait_3	2_x	0.0556494	0.231853
Genital_trait_4	2_y	-0.0289206	-0.0739381
Genital_trait_5	3_x	-0.596612	0.0209392
Genital_trait_6	3_y	0.165363	-0.0196132
Genital_trait_7	4_x	0.00447908	0.0886999
Genital_trait_8	4_y	0.571869	0.0619424
Genital_trait_9	5_x	0.0263212	0.119666
Genital_trait_10	5_y	0.000369722	0.171658
Genital_trait_11	6_x	0.0528113	-0.3073
Genital_trait_12	6_y	-0.0893811	0.31206
Genital_trait_13	7_x	0.181974	-0.186276
Genital_trait_14	7_y	-0.128327	0.32312
Genital_trait_15	8_x	0.101414	-0.351765
Genital_trait_16	8_y	-0.171093	0.0798743
Genital_trait_17	9_x	0.0806901	0.335285
Genital_trait_18	9_y	-0.18109	-0.461502
Genital_trait_19	10_x	-0.224688	-0.00767845
Genital_trait_20	10_y	-0.0599717	-0.273817
Genital_trait_21	11_x	0.0544489	0.0141171
Genital_trait_22	11_y	0.0506353	-0.143002

## Sheet: Table S4
Table S4: Variance components of linear models based individual wing landmarks of contact zone samples
Rows hold variance components for parameters distance, species and their interaction for models based on individual wing landmarks, as well as their respective parameter p-values
P-values are shown uncorredted, but marked in bold if p < 0.05 after False Discovery Rate (FDR) correction.
		distance		species		distance x species		Error
Trait ID	Landmark	variance component	p-value	variance component	p-value	variance component	p-value	variance component													pval_species_corr	pval_interaction_corr
Wing_trait_1	1_x	0.0200977	0.00166086	0.0548687	2.61324e-07	0.00138105	0.407345	0.923653													1.64678e-07	0.440334
Wing_trait_2	1_y	0.0195894	0.00227034	0.00118042	0.45153	0.0228718	0.000982708	0.956358													0.223784	0.0130388
Wing_trait_3	2_x	0.00650193	0.0767563	0.0393069	1.59677e-05	0.0036156	0.186577	0.950576													6.62206e-06	0.437172
Wing_trait_4	2_y	0.000659721	0.564781	0.0819834	3.33902e-10	0.00321501	0.204041	0.914142													2.96376e-10	0.444998
Wing_trait_5	3_x	0.00146096	0.387577	0.0861938	8.70824e-11	0.0138334	0.00805807	0.898512													1.5306e-10	0.0435314
Wing_trait_6	3_y	1.13661e-05	0.941768	0.00693582	0.0716578	0.0142744	0.00989941	0.978778													0.0568351	0.0582185
Wing_trait_7	4_x	0.000752456	0.529084	0.126621	2.98658e-15	0.000217111	0.735257	0.872409													1.46148e-14	0.67343
Wing_trait_8	4_y	0.000210665	0.750628	0.0414861	1.01959e-05	2.67207e-05	0.909878	0.958277													7.76773e-06	0.936161
Wing_trait_9	5_x	0.00405761	0.155918	0.0715213	4.82808e-09	0.000407358	0.652687	0.924014													7.03972e-09	0.496695
Wing_trait_10	5_y	0.00502626	0.109607	0.0943187	1.3031e-11	0.000948549	0.48653	0.899707													2.37099e-11	0.544003
Wing_trait_11	6_x	0.00764119	0.0581995	0.0137704	0.0111212	0.00381878	0.18012	0.97477													0.00984176	0.179006
Wing_trait_12	6_y	0.00152987	0.375631	0.0972303	5.79009e-12	0.00643833	0.0695169	0.894802													5.78397e-12	0.110831
Wing_trait_13	7_x	0.0121354	0.0175161	0.00137619	0.422436	0.00453254	0.145758	0.981956													0.565262	0.169854
Wing_trait_14	7_y	0.000375173	0.660255	0.101339	2.04238e-12	0.00624105	0.0734751	0.892045													1.33589e-12	0.126676
Wing_trait_15	8_x	0.00681934	0.0681839	0.0436711	4.84899e-06	0.0108541	0.0215357	0.938655													1.84894e-05	0.0582185
Wing_trait_16	8_y	0.00109218	0.467387	0.0482049	1.84368e-06	0.00102846	0.480666	0.949674													2.85331e-06	0.473655
Wing_trait_17	9_x	0.00301187	0.233674	0.0175965	0.00413096	0.00515175	0.119533	0.97424													0.0118729	0.218118
Wing_trait_18	9_y	0.000539724	0.61162	0.0364092	3.59111e-05	0.00140708	0.412408	0.961644													7.29882e-05	0.448744
Wing_trait_19	10_x	9.34229e-07	0.983446	1.70024e-07	0.992937	0.00289106	0.24874	0.997108													0.961715	0.429426
Wing_trait_20	10_x	0.000653844	0.56356	0.0989145	4.49063e-12	9.6066e-05	0.824767	0.900336													4.00198e-11	0.913313
Wing_trait_21	11_y	0.00110997	0.449621	0.0853112	9.20564e-11	0.0218596	0.000850165	0.891719													2.73772e-10	0.0119409
Wing_trait_22	11_x	0.00486511	0.111522	0.109939	1.92822e-13	0.00490237	0.110164	0.880293													5.96862e-13	0.179006
Wing_trait_23	12_y	0.000151299	0.783729	0.0760192	1.62874e-09	0.00100269	0.479941	0.922827													9.66947e-10	0.429426
Wing_trait_24	12_x	0.00332166	0.179197	0.146431	1.00992e-17	0.00596732	0.0720232	0.84428													7.1256e-18	0.0893984
Wing_trait_25	13_y	0.000534215	0.59578	0.116015	3.56653e-14	0.0114195	0.0144833	0.872031													8.07207e-14	0.0354863
Wing_trait_26	13_x	0.000247183	0.714725	0.136448	1.32952e-16	0.0132942	0.00757618	0.850011													7.32026e-16	0.0130388
Wing_trait_27	14_y	0.00311375	0.176474	0.21122	1.01752e-25	0.00412552	0.119857	0.78154													1.88716e-26	0.162777
Wing_trait_28	14_x	0.0135671	0.00771769	0.113922	5.76682e-14	0.000967104	0.475312	0.871544													8.07207e-14	0.448744
Wing_trait_29	15_y	0.00543525	0.0821826	0.164942	5.33963e-20	0.00567954	0.0756239	0.823943													6.19287e-21	0.0893984
Wing_trait_30	15_x	0.0167593	0.00431174	0.0460317	2.66892e-06	0.000389001	0.662284	0.93682													2.95605e-06	0.574742
Wing_trait_31	16_y	0.00541435	0.10809	0.0182133	0.00330984	0.0154948	0.00670388	0.960878													0.00337221	0.0130388
Wing_trait_32	16_x	0.00127235	0.43085	0.0460715	2.79598e-06	0.0111207	0.020189	0.941535													1.71677e-05	0.0834807
Wing_trait_33	17_y	0.0012754	0.39562	0.186798	1.72578e-22	0.00041685	0.627131	0.811509													4.53938e-21	0.663995
Wing_trait_34	17_x	0.000130865	0.767684	0.308617	7.123e-39	0.00223215	0.222808	0.68902													1.92881e-40	0.314145
Wing_trait_35	18_y	0.000186646	0.75956	0.0840933	2.08951e-10	0.000238571	0.729329	0.915482													5.23674e-11	0.67343
Wing_trait_36	18_x	6.46032e-06	0.956502	0.000909692	0.517576	0.00125169	0.447868	0.997832													0.881137	0.444998
Wing_trait_37	19_y	0.00141124	0.309163	0.371943	1.65191e-48	0.000359593	0.607553	0.626287													3.4623e-48	0.496695
Wing_trait_38	19_x	0.00073645	0.453568	0.397053	1.4978e-52	0.000145671	0.738823	0.602065													5.43929e-55	0.625166
Wing_trait_39	20_x	0.00265061	0.264571	0.00259887	0.269279	0.0175453	0.00424257	0.977205													0.231668	0.0130388
Wing_trait_40	20_y	3.02738e-05	0.88767	0.294202	4.63642e-37	0.00858042	0.0177501	0.697188													1.27563e-35	0.104913
Wing_trait_41	21_x	0.000165126	0.770213	0.109387	2.84796e-13	0.00122834	0.425782	0.889219													5.65633e-13	0.448744
Wing_trait_42	21_y	0.000348875	0.68088	0.0518283	7.55455e-07	0.000194575	0.758732	0.947628													3.2538e-08	0.805774
Wing_trait_43	22_x	0.00203921	0.317126	0.0578064	1.52529e-07	0.00487079	0.122365	0.935284													8.076e-07	0.179006
Wing_trait_44	22_y	0.000616091	0.510288	0.346041	2.05343e-44	0.000571203	0.526106	0.652771													2.74591e-45	0.448744
Wing_trait_45	23_x	1.74393e-08	0.997567	0.13784	1.51334e-16	1.33572e-05	0.932759	0.862147													7.37666e-17	0.67343
Wing_trait_46	23_y	0.000637039	0.523889	0.278633	1.50748e-34	0.00047169	0.583366	0.720258													3.56985e-35	0.796634

## Sheet: Table S5
Table S5: Variance components of linear models based individual genital landmarks of contact zone samples
Rows hold variance components for parameters distance, species and their interaction for models based on individual genital landmarks, as well as their respective parameter p-values
P-values are shown uncorredted, but marked in bold if p < 0.05 after False Discovery Rate (FDR) correction.
		distance		species		distance x species		Error
	Landmark	variance component	p-value	variance component	p-value	variance component	p-value	variance component
Genital_trait_1	1_x	0.000402138	0.626783	0.140152	3.11394e-18	0.078157	3.61765e-11	0.781289
Genital_trait_2	1_y	0.000129641	0.793847	0.123596	6.03551e-15	0.0039955	0.147304	0.872279
Genital_trait_3	2_x	8.88015e-05	0.839794	0.00135801	0.429351	0.000145476	0.795833	0.998408
Genital_trait_4	2_y	0.000229209	0.744723	0.00162606	0.385971	0.0048402	0.135037	0.993305
Genital_trait_5	3_x	7.6547e-06	0.939628	0.376328	9.48828e-50	0.0104903	0.00523991	0.613174
Genital_trait_6	3_y	0.00107605	0.449382	0.132881	5.07315e-16	0.00248882	0.250161	0.863555
Genital_trait_7	4_x	0.000330357	0.692494	0.0182794	0.00340836	0.0109634	0.0230849	0.970427
Genital_trait_8	4_y	0.000782519	0.418	0.449509	7.8238e-62	0.00192043	0.20476	0.547788
Genital_trait_9	5_x	0.00103834	0.470223	0.0744459	2.01076e-09	0.0100548	0.0249867	0.914461
Genital_trait_10	5_y	0.00677137	0.0756215	0.00955738	0.0349207	0.00134966	0.427027	0.982322
Genital_trait_11	6_x	0.00597715	0.0965459	0.00120623	0.454797	0.00130215	0.437411	0.991514
Genital_trait_12	6_y	2.20816e-06	0.974547	0.00156588	0.395705	0.00173412	0.37146	0.996698
Genital_trait_13	7_x	1.80902e-05	0.924872	0.065094	2.6714e-08	0.000101816	0.822984	0.934786
Genital_trait_14	7_y	0.00191128	0.337969	0.0409458	1.12959e-05	0.00154236	0.389325	0.955601
Genital_trait_15	8_x	0.00097684	0.502515	0.00117763	0.46161	3.19398e-05	0.903471	0.997814
Genital_trait_16	8_y	0.00219443	0.256798	0.21201	9.29941e-26	0.00276325	0.203275	0.783032
Genital_trait_17	9_x	0.00214766	0.317048	0.000899837	0.517084	0.0122454	0.0171698	0.984707
Genital_trait_18	9_y	0.000604464	0.582539	0.0800591	5.81326e-10	0.000380866	0.662581	0.918956
Genital_trait_19	10_x	0.000345249	0.663293	0.117906	7.09145e-15	0.0449714	9.36449e-07	0.836778
Genital_trait_20	10_x	0.000233296	0.738725	0.0161781	0.00567207	0.0201182	0.00205916	0.96347
Genital_trait_21	11_y	0.00513396	0.10474	0.00283835	0.227424	0.0982423	4.4406e-12	0.893785
Genital_trait_22	11_x	0.00109886	0.473761	0.00888058	0.0421017	0.00667297	0.0779264	0.983348

## Sheet: Table S6
Table S6: Model coefficients of contact zone clines fitted for PC1 of wing shape, orange spot and genital shape
Cline estimations, using maximum likelihood approximation (bbmle package in R, Bolker 2017), were based on the equations of Derryberry et al.,(2014), adapted from Westram et al., 2018. We fitted the cline using the individual geographic distances (km) from the westernmost sample. Principal components were rescaled to fit between 0 and 1.
Rows hold the estimates, standard errors, z-values and p-values of cline centre, cline slope, the left and right tails of the cline.
Significant values denoted in bold
Wing shape
Coefficients of cline model							95% confidence interval
	Estimate	Std. Error	Z-value	Pr(z)			0.025	0.975
centre	9.08476	0.06287	144.501	<2e-16			8.95283	9.21183
slope	0.063154	0.264461	0.2388	0.8113			-0.44112	0.674445
left	0.684562	0.012918	52.9924	<2e-16			0.659308	0.710097
right	0.316099	0.012021	26.2943	<2e-16			0.291084	0.339109
Orange shape
Coefficients of cline model							95% confidence interval
	Estimate	Std. Error	Z-value	Pr(z)			0.025	0.975
centre	9.08342	0.0631918	143.744	<2e-16			8.94933	9.21065
slope	0.0701696	0.263839	0.266	0.7903			-0.430991	0.682717
left	0.319949	0.0128854	24.83	<2e-16			0.294467	0.345135
right	0.686999	0.0119615	57.434	<2e-16			0.6641	0.711875
Genital shape
Coefficients of cline model							95% confidence interval
	Estimate	Std. Error	Z-value	Pr(z)			0.025	0.975
centre	8.97598	0.013827	649.163	<2.20e-16			8.95648	8.99179
slope	-3.06393	0.563448	-5.4378	5.394e-08			NA	-2.00836
left	0.650468	0.0099407	65.4348	<2.20e-16			0.630914	0.670002
right	0.293557	0.0080706	36.3739	<2.20e-16			0.277667	0.309397

## Sheet: Table S7
Table S7: Summary of the intraspecific P matrix analysis along the contact zone for wing shape. For each species a sliding window approach with overlapping windows was employed taking 30 individuals along the contact zone starting from the eastern (E. tyndarus) or western (E. cassioides). Each step the 10 individuals closer to the contact zone were included and the 10 individuals furthest away ex…
Species	Mean distance [km]	θ [°]	p	Wing_trait_1	Wing_trait_2	Wing_trait_3	Wing_trait_4	Wing_trait_5	Wing_trait_6	Wing_trait_7	Wing_trait_8	Wing_trait_9	Wing_trait_10	Wing_trait_11	Wing_trait_12	Wing_trait_13	Wing_trait_14	Wing_trait_15	Wing_trait_16	Wing_trait_17	Wing_trait_18	Wing_trait_19	Wing_trait_20	Wing_trait_21	Wing_trait_22	Wing_trait_23	Wing_trait_24	Wing_trait_25	Wing_trait_26	Wing_trait_27	Wing_trait_28	Wing_trait_29	Wing_trait_30	Wing_trait_31	Wing_trait_32	Wing_trait_33	Wing_trait_34	Wing_trait_35	Wing_trait_36	Wing_trait_37	Wing_trait_38	Wing_trait_39	Wing_trait_40	Wing_trait_41	Wing_trait_42	Wing_trait_43	Wing_trait_44	Wing_trait_45	Wing_trait_46
E. cassioides	NA	NA	NA	0.126518	-0.0285687	0.167172	-0.0372504	0.0702203	0.0352592	0.0712396	0.0482528	0.04645	0.0392402	0.0380005	0.0112084	0.0301345	0.00203844	0.0277776	-0.0160017	0.0289038	-0.0582815	0.0313446	-0.0774054	0.0780111	-0.0120363	0.120702	-0.00942475	0.105978	-0.030532	0.115074	-0.038914	0.109571	-0.0382597	-0.757105	0.0667551	0.0539859	-0.0693915	0.104952	-0.0474926	-0.111661	0.241734	-0.337259	-0.0254786	0.069154	-0.0608731	0.0373384	0.122965	-0.226502	-0.0175425
E. cassioides	4.44739	17.6919	0.2936	0.140789	-0.0703559	0.0654017	-0.0336728	0.0817038	0.0353133	0.0442655	0.0291755	0.0316915	-0.00221591	0.0254018	-0.0128031	0.0267227	-0.0431315	0.0194016	-0.060899	0.0437181	-0.0923688	0.0361901	-0.110734	0.0422687	-0.0186775	0.0741407	-0.0373755	0.107724	-0.0454263	0.110823	-0.0559514	0.154574	-0.0475676	-0.692	0.0353171	0.0908686	-0.106196	0.09799	0.0926421	-0.0865696	0.317693	-0.318229	-0.0847986	0.0878097	-0.00043172	0.0401948	0.253436	-0.224881	0.0590286
E. cassioides	4.73414	24.3584	0.2781	-0.0431641	0.0949251	-0.215782	0.126879	-0.0695104	0.0126758	-0.0152322	0.0214251	-0.00228157	0.0266065	-0.0238785	0.0567251	-0.0465964	0.0659967	-0.0708779	0.0158593	-0.115877	0.0304421	-0.0616243	0.0558406	-0.0958262	0.0324626	-0.100206	0.0587025	-0.134028	0.0404587	-0.147662	0.0357754	-0.183522	0.0399988	0.662736	-0.0916445	-0.0231216	0.0576821	-0.021004	-0.178339	0.118246	-0.258778	0.338541	0.0351316	-0.0735207	-0.0338411	0.0937778	-0.158267	0.230415	-0.0867181
E. cassioides	4.97024	38.1573	0.0604	-0.0485436	0.0731444	-0.217535	0.150093	0.0195993	0.0742478	0.0161508	0.0712902	0.0192746	0.0542077	0.00177031	0.0813747	-0.0148174	0.084375	-0.0730602	0.0331401	-0.094918	0.0209789	-0.0118969	0.0914286	-0.084831	0.0498244	-0.10326	0.0688499	-0.126964	0.0407688	-0.126652	0.0141135	-0.170605	0.035048	0.498802	-0.0273806	-0.0484352	0.132413	-0.033167	-0.255968	0.177063	-0.447157	0.238788	0.092428	-0.118557	-0.0441038	0.119994	-0.253434	0.1818	-0.139684
E. cassioides	5.19535	45.816	<0.001	0.0190717	-0.0608949	0.217012	-0.0434759	-0.130471	-0.045815	-0.071527	-0.073985	-0.0604343	-0.0486189	-0.0159511	-0.0724035	0.00593193	-0.0647999	0.0354598	0.0129055	-0.013671	0.033752	-0.15905	-0.0751282	0.124307	-0.0325204	0.146964	-0.0690657	0.170347	-0.0396742	0.107551	0.0145628	0.0797834	-0.00827207	-0.374002	0.0537004	0.104683	-0.225978	0.14728	-0.0444495	-0.207782	0.572272	-0.147974	-0.0951538	0.111585	-0.128922	0.038621	0.248294	-0.127736	0.193671
E. cassioides	5.44181	49.8964	<0.001	-0.0490985	0.0407552	-0.134197	0.00230424	0.0834581	-0.010415	0.0760958	0.0466703	0.0746337	0.020306	0.04624	0.057627	0.0166715	0.0618676	-0.0204504	0.0260787	0.035983	0.030115	0.15465	0.135404	-0.0885208	0.0188818	-0.0947997	0.0355762	-0.0949791	0.0387749	-0.0558316	0.00297355	-0.0433043	0.0105595	0.332731	-0.024321	-0.179942	0.247836	-0.211445	0.0946616	0.19418	-0.622075	0.0834103	0.0920843	-0.154405	0.145928	-0.0860171	-0.249088	0.114938	-0.202505
E. cassioides	5.9747	28.3622	0.0954	0.116608	-0.0217756	0.121122	0.0175303	-0.00414256	0.102468	-0.00859538	0.0295106	-0.00325244	0.0103368	-0.00705881	0.00756042	0.00161771	-0.00776955	0.0226424	-0.0362027	0.0250743	-0.0820689	-0.00959291	-0.16887	0.085565	0.0111426	0.070168	-0.024762	0.063043	-0.0455717	0.03671	-0.0517968	0.0537422	-0.0535736	-0.596883	0.0549725	0.174254	-0.183804	0.19827	-0.111043	-0.193793	0.459146	-0.189172	-0.106072	0.127239	-0.121842	0.0810533	0.21316	-0.164619	0.109324
E. cassioides	6.66055	26.9971	0.0999	0.161852	-0.0232502	0.106746	0.0186044	0.0294289	0.116743	0.0145126	0.0551773	0.0136296	0.0442449	0.00636463	0.0389015	0.00596805	0.0178778	0.0312837	-0.0508622	0.0409037	-0.109571	0.0502703	-0.185941	0.0428032	0.0154784	0.0511559	0.001022	0.0437778	-0.0382642	0.000529111	-0.0532743	0.0606402	-0.0601631	-0.612822	0.0273261	0.172979	-0.178128	0.174436	-0.108296	-0.191884	0.424628	-0.197919	-0.126568	0.113583	-0.114234	0.0738446	0.19333	-0.192084	0.0952186
E. cassioides	7.54538	26.1721	0.1311	0.185959	-0.00831599	0.0937458	0.00915472	0.0207768	0.104002	0.00284323	0.0409124	0.0204108	0.0200154	0.0141426	0.0347547	0.0201596	0.00961687	0.0383268	-0.0334223	0.0426288	-0.0914661	0.0742622	-0.17238	0.0616992	-0.00289038	0.0491067	-0.0225592	0.057355	-0.0488937	0.0260739	-0.0659538	0.0645228	-0.0751926	-0.616258	0.0196605	0.149154	-0.189078	0.153346	-0.0358859	-0.209842	0.42096	-0.211427	-0.149891	0.105495	-0.0786545	0.043653	0.230389	-0.186135	0.0851191
E. cassioides	8.19239	26.8976	0.1468	0.21901	-0.08449	0.0549945	0.0252484	0.0318876	0.0754969	0.00852128	0.0759852	0.0378405	0.0437836	0.0606092	0.0202406	0.0902764	0.0060709	0.0834722	-0.0297726	0.0575672	-0.087298	0.157959	-0.100707	0.0362677	8.11687e-05	0.0923046	-0.00388841	0.10648	-0.0344808	0.086534	-0.0525406	0.0781518	-0.0428053	-0.607741	-0.101291	0.0953475	-0.14124	0.0984194	0.0376531	-0.219907	0.307191	-0.238804	-0.162607	0.0549783	-0.0246645	-0.024805	0.166353	-0.359364	0.107681
E. cassioides	8.64285	21.8128	0.3631	0.178164	-0.0613463	0.00848503	0.0352486	0.0216894	0.102215	0.0155138	0.0994774	0.0377136	0.0522835	0.0528297	0.0333429	0.0565998	0.0321828	0.0384761	-0.0147664	0.0343744	-0.0533803	0.139946	-0.0641162	0.0541867	0.0103547	0.0992742	-0.00130892	0.121706	-0.0364467	0.112699	-0.043499	0.125339	-0.0335383	-0.695016	-0.0470085	0.127484	-0.110152	0.145471	-0.016247	-0.156546	0.182892	-0.267912	-0.159703	0.080527	-0.0359428	0.0318733	0.0843972	-0.362878	0.0450618
E. cassioides	8.84669	14.5276	0.3956	0.14653	-0.109923	0.0920024	0.00735061	0.0616485	0.109181	0.0310284	0.0481007	0.0264496	0.0212732	0.0483947	-0.000304973	0.0559017	0.0180715	0.042219	-0.0067407	0.0584605	-0.0500585	0.0807635	-0.0646707	0.104123	0.00329514	0.112198	-0.00240221	0.106712	-0.0306412	0.088027	-0.0295876	0.101657	-0.0397926	-0.719678	0.043267	0.0685871	-0.0638306	0.134425	-0.0634713	-0.10614	0.202551	-0.31122	-0.0697693	0.0652908	-0.0681586	0.0701897	0.0809327	-0.357569	0.0653284
E. cassioides	9.02532	22.4693	0.2358	0.155087	-0.154876	0.0757206	-0.0229563	0.00312656	0.0653161	-0.00520699	0.00850875	-0.000628329	-0.0158324	0.0158691	-0.0126815	0.0326795	-0.0125979	0.0409803	-0.0116277	0.0610565	-0.056063	0.0800949	-0.10071	0.0913553	-0.0236065	0.0677878	-0.0220308	0.0891666	-0.0487775	0.0620438	-0.0600795	0.08452	-0.0838173	-0.646414	0.115879	0.0956584	-0.12347	0.11053	-0.0415962	-0.108801	0.436182	-0.278547	-0.0888224	0.0866524	-0.0723058	0.0734969	0.21354	-0.186229	0.112426
E.tyndarus	8.77825	21.7469	0.3788	0.142076	-0.0573293	0.0809565	-0.0260875	0.0766155	0.00645715	0.0564891	0.0233064	0.0682651	0.0305771	0.0461261	0.0421969	0.0397848	0.0149471	0.0318403	-0.00341227	0.0450881	-0.042746	0.0173049	-0.0810828	0.125442	-0.049156	0.0799393	-0.0365308	0.0853965	-0.033799	0.0735233	-0.0628211	0.0716988	-0.0655416	-0.819325	0.14549	0.00702367	-0.0332831	0.0913161	-0.00328687	-0.015424	0.083428	-0.377849	0.0971895	0.0654013	-0.0215042	0.0664287	0.0952428	-0.058118	-0.0222538
E.tyndarus	9.22144	19.082	0.289	0.130845	-0.0932768	0.115203	-0.0352554	0.0723134	-0.00242996	0.055861	-0.0102493	0.0587675	-0.0206778	0.0412693	0.00445759	0.0408179	0.00421028	0.0280343	-0.00334943	0.0284485	-0.0241223	0.0391851	-0.0571737	0.099985	-0.0442927	0.118198	-0.0538662	0.114007	-0.0511267	0.100204	-0.0616805	0.118964	-0.0708203	-0.778535	0.11644	-0.00463335	-0.0602656	0.0589963	-0.01932	-0.0775268	0.218264	-0.355661	0.103386	0.0518345	-0.0280125	0.0469526	0.15444	-0.103529	0.034722
E.tyndarus	9.33565	22.4568	0.3136	0.14848	-0.056302	0.0760642	-0.0412484	0.0761408	-0.0273643	0.065652	-0.0448654	0.0728023	-0.00798213	0.0548771	0.0109523	0.0495748	0.0276472	0.0129042	0.0247896	-0.000224409	-0.00808214	-0.0285896	-0.0598185	0.0762481	-0.0450029	0.115746	-0.0653387	0.152618	-0.0388059	0.117132	-0.0428872	0.0974655	-0.0581244	-0.811414	0.169264	0.0139098	-0.0481626	0.050523	0.0448052	-0.00338462	0.103819	-0.364488	0.098432	0.0393493	-0.00242981	0.0207778	0.0882867	-0.0321643	-0.0215817
E.tyndarus	9.44525	28.4647	0.2343	0.136351	-0.0853578	0.154043	-0.0494603	0.0745225	-0.0101487	0.0640749	-0.0592736	0.0570963	0.00528451	0.0505033	0.0299557	0.0342754	0.0512112	-0.0193673	0.0202786	-0.0184113	0.00501858	0.0129736	-0.0450622	0.0627674	-0.0323947	0.12878	-0.0581139	0.136641	-0.0336976	0.141582	-0.04727	0.105014	-0.057184	-0.693059	0.165279	0.0146431	-0.0564408	0.0927785	-0.207612	-0.142074	0.325879	-0.325444	0.0847506	-0.00100436	-0.114473	0.0127199	0.0432226	-0.0794046	0.125609
E.tyndarus	9.5452	28.2252	0.1372	0.120013	-0.110895	0.137384	-0.0441852	0.0433463	-0.0145365	0.0577372	-0.023485	0.0464184	0.0175345	0.0397289	0.0391103	0.0101187	0.0285418	-0.0222896	-0.00643912	0.00615738	-0.0460746	0.0217393	-0.0576568	0.0910517	-0.0342819	0.116592	-0.0507759	0.114924	-0.0462634	0.112966	-0.0482571	0.072306	-0.0349514	-0.670754	0.171501	0.0559604	-0.0442065	0.133604	-0.228628	-0.152112	0.374148	-0.31157	0.0551674	0.0193442	-0.121284	0.0366128	0.0630281	-0.0792761	0.162889
E.tyndarus	9.69784	25.5685	0.1418	0.103239	-0.101601	0.131534	-0.0481619	0.0326404	-0.0407372	0.0585455	-0.0186981	0.0510067	-0.00610357	0.039666	0.0226723	0.0038513	0.00751228	-0.0179795	-0.0330412	0.0166171	-0.0679759	0.0416656	-0.0764205	0.106999	-0.0402322	0.108191	-0.0445597	0.103556	-0.0465151	0.130536	-0.0681741	0.0981852	-0.0483065	-0.655457	0.154955	0.0839004	-0.0548119	0.112707	-0.148307	-0.202644	0.406849	-0.286367	0.0301931	0.0507778	-0.0819934	0.0130587	0.119558	-0.124231	0.1839
E.tyndarus	9.83652	15.7355	0.5411	0.099056	-0.102664	0.108079	-0.0464864	0.00295839	-0.054709	0.0293808	-0.0468017	0.0363999	-0.0108447	0.0280515	0.00243921	0.00595603	-0.00683678	0.00705666	-0.0400199	0.048355	-0.0665059	0.0257185	-0.0747316	0.12644	-0.0463395	0.085014	-0.0477813	0.0822869	-0.04949	0.105847	-0.0678588	0.0829395	-0.0564453	-0.772759	0.186306	0.122398	-0.0403107	0.0954969	0.0860686	-0.0692023	0.192446	-0.326476	0.0440699	0.121163	0.0163134	0.0626747	0.177946	-0.106833	0.0522356
E.tyndarus	9.99754	26.2381	0.3049	0.10827	-0.0677415	0.148949	-0.112734	-0.0241594	-0.117972	0.00607265	-0.0826073	0.0250559	-0.0326012	0.0141684	-0.0244578	0.0164601	-0.0250086	0.030926	-0.0421183	0.0514941	-0.0484182	0.0360064	-0.0606279	0.148169	-0.0716487	0.101387	-0.0486083	0.0948987	-0.052645	0.127513	-0.0783658	0.107702	-0.0828735	-0.652342	0.139789	0.0489193	-0.07018	0.0752673	0.187551	-0.146423	0.312523	-0.29311	-0.00741051	0.147795	0.0302668	-0.02105	0.252167	-0.151969	0.103722
E.tyndarus	10.1067	88.4812	<0.001	0.0294577	0.0331185	0.0416382	-0.00588761	-0.0695559	-0.0947019	-0.0355991	-0.0595856	-0.013445	-0.0729331	-0.00812584	-0.0397663	-0.00742434	-0.0116557	-0.0524139	-0.02861	-0.0137843	-0.0889694	-0.0687574	-0.0559061	-0.00596881	0.0267583	0.0625558	-0.00334654	0.0413215	-0.0183537	0.0287462	-0.0129566	0.0383002	-0.0226903	0.31264	-0.131218	0.143081	-0.132764	0.0640627	-0.138426	-0.35727	0.610808	0.198866	-0.17473	-0.00941622	-0.073374	-0.129465	0.166287	-0.189443	0.328904
E.tyndarus	10.2243	71.2638	<0.001	0.0690528	-0.0366475	0.0770777	-0.0269384	-0.0102814	-0.0627007	-0.00921077	-0.0380916	0.00232078	-0.0527387	-0.000576649	-0.0352742	0.00644936	-0.032343	-0.0163618	-0.0535129	0.0311965	-0.103218	-0.0021825	-0.0768483	0.0263912	0.0144376	0.0767605	-0.0160265	0.0660333	-0.0287057	0.0724996	-0.0338127	0.0731279	-0.0584603	0.0118581	-0.0700465	0.12903	-0.150115	0.0702242	-0.131443	-0.380225	0.69108	0.0494102	-0.158308	-0.0161946	-0.0725129	-0.140525	0.192275	-0.185874	0.339951
E.tyndarus	10.3301	17.6097	0.5389	0.221736	-0.117223	0.0557103	-0.0321131	0.123235	0.0313318	0.0788646	0.0412527	0.0596495	-0.0119403	0.0618322	-0.0822357	0.0210064	-0.0607341	0.0454847	-0.0405442	0.024926	-0.00111895	-0.0164146	-0.0228301	0.0502649	0.00469127	0.067545	-0.0282347	0.05243	-0.0333302	0.0470295	-0.0314205	0.120992	-0.0541047	-0.783074	0.194336	0.170215	-0.0339942	0.0643494	-0.0734941	-0.149975	0.2131	-0.284944	0.0486837	0.0499383	-0.00596352	-0.0512634	0.0531662	-0.0295387	0.0427198
E.tyndarus	10.4416	15.4155	0.4835	0.19673	-0.0498438	0.0461255	-0.0243308	0.109012	0.014795	0.0796539	0.0388615	0.0616537	-0.0232413	0.0603048	-0.073597	0.0241517	-0.0625531	0.036738	-0.0365398	-0.00186575	-0.00866859	-0.0578635	-0.0580101	0.0688092	-0.00610993	0.0904955	-0.0303981	0.070365	-0.0485039	0.0590309	-0.0503331	0.110763	-0.0563386	-0.793195	0.177934	0.17885	-0.0172773	0.085947	-0.0485408	-0.159802	0.205089	-0.279646	0.0529666	0.0804866	0.000538713	-0.0404971	0.0668609	-0.0262484	0.0372406
E.tyndarus	10.5415	20.5309	0.2855	0.171758	-0.0675244	0.0600182	-0.0371762	0.0713059	0.00430205	0.100899	0.063301	0.0745169	-0.017952	0.0641782	-0.047273	0.0220565	-0.0370193	0.0554742	-0.0463119	0.0022147	0.00037391	-0.0170844	-0.0389773	0.117791	-0.0384469	0.085627	-0.037966	0.0729832	-0.0483344	0.0469987	-0.0349052	0.0818794	-0.0510798	-0.813246	0.217401	0.122168	0.00481603	0.0562503	-0.0294248	-0.0997995	0.106118	-0.32547	0.0964317	0.0967925	-0.00486744	-0.0369292	0.0153686	-0.0103818	0.0291465
E.tyndarus	10.7042	33.4531	0.0847	-0.0675757	0.0628165	-0.0835452	0.0361861	-0.0326065	-0.0693937	-0.0839161	-0.115902	-0.0751232	-0.0531169	-0.0510954	-0.0446253	-0.0462434	-0.0128733	-0.0674817	0.0448708	-0.046312	0.037404	-0.044579	0.0484654	-0.125269	0.0558392	-0.0648511	0.0513602	-0.0498567	0.0529448	-0.0532074	0.0551352	-0.0427616	0.0582076	0.783205	-0.278433	-0.042903	-0.0265397	-0.106967	0.13358	0.0344849	0.00836938	0.35465	-0.152945	-0.0326972	0.0449941	-0.0469287	0.0787878	-0.00841969	-0.0151324
E.tyndarus	10.875	27.0957	0.3031	-0.0607896	0.0807156	-0.089395	0.0599373	-0.038194	-0.0810089	-0.0552147	-0.0756682	-0.0601955	-0.0310366	-0.0390047	-0.0195778	-0.0317152	0.00567859	-0.0515659	0.0492521	-0.0585104	0.0419355	-0.0772408	0.039225	-0.106457	0.0795602	-0.0533315	0.0660029	-0.0822403	0.0548717	-0.0869754	0.0551964	-0.0860986	0.0550404	0.797197	-0.25324	-0.0660502	0.00285731	-0.097959	0.0711459	0.0709194	-0.0880677	0.355232	-0.129292	-0.0546265	0.0274468	-0.0128901	0.0249886	-0.0148943	-0.0359633
E.tyndarus	10.989	27.8914	0.1973	-0.0629696	0.0779344	-0.0720581	0.0114579	-0.0264559	-0.120855	-0.0248526	-0.0614093	-0.063948	-0.0514416	-0.0608591	-0.0391056	-0.0579495	-0.0372357	-0.0645405	0.00533443	-0.0525122	0.0296946	-0.0617864	0.0849501	-0.0660706	0.0334399	-0.0552211	0.0461114	-0.0941407	0.0393577	-0.110063	0.0869699	-0.104645	0.0850878	0.775994	-0.20633	-0.0298908	0.00920828	-0.152775	0.140998	0.11663	-0.117347	0.365459	-0.0907923	-0.0575768	0.0787111	-0.0260445	0.0286252	-0.0137231	-0.0333626
E.tyndarus	11.0845	18.8452	0.2529	0.125751	-0.0983758	0.0982534	0.000991916	0.0734568	0.0643542	0.0443002	0.0180535	0.0530299	0.00914384	0.0474136	-0.0104238	0.0515339	-0.011926	0.0472267	-0.000583121	0.043888	-0.0258155	0.0681099	-0.0572737	0.0882028	-0.0335833	0.0859979	-0.0359315	0.100484	-0.0396812	0.108628	-0.0633352	0.141255	-0.049485	-0.773177	0.129039	0.0876968	-0.0574167	0.0795006	-0.059575	-0.194267	0.231288	-0.335937	0.0258486	0.0835021	-0.0537678	-0.0596323	0.0582506	-0.0652185	0.0602036
E.tyndarus	11.2277	19.4196	0.2005	0.153872	-0.124767	0.0717378	-0.00789651	0.0796796	0.0631382	0.0454232	0.0286111	0.0604082	0.00301914	0.0586659	-0.00971672	0.0698318	-0.00593363	0.0676859	-0.010332	0.0367864	-0.022862	0.0414091	-0.0469839	0.099608	-0.0280915	0.095706	-0.0260943	0.099279	-0.0387282	0.0881198	-0.0493968	0.139444	-0.0430805	-0.77084	0.141972	0.065879	-0.0690312	0.0740702	-0.0755432	-0.180148	0.216797	-0.333481	0.0521661	0.0747058	-0.07183	-0.0590574	0.0553944	-0.0787851	0.0691901
E.tyndarus	11.5527	22.3328	0.2335	0.166112	-0.15899	0.105825	-0.0397395	0.0578477	0.0242382	0.0572939	-0.0018147	0.0663587	-0.00943877	0.0653061	-0.00523558	0.077427	0.00613679	0.0793482	0.00231095	0.0277156	0.0050159	0.0154123	-0.0298547	0.106507	-0.0394184	0.0785081	-0.0229382	0.0818095	-0.022841	0.0605926	-0.0279897	0.14634	-0.0302671	-0.800867	0.149573	0.00800999	-0.0258827	0.0710955	-0.0383302	-0.088493	0.113547	-0.358731	0.125833	0.0397241	-0.0479113	0.0169071	0.0586026	-0.0800491	0.0153948
E.tyndarus	11.923	23.5549	0.2147	0.198655	-0.142925	0.0604692	-0.0385069	0.0498052	0.0619659	0.0356848	0.015394	0.0466151	0.0186912	0.0546869	0.00875105	0.0578411	0.027769	0.0512573	0.0251931	0.0110753	0.0318398	0.0419874	-0.00872231	0.0863846	-0.0247944	0.0746312	-0.0253704	0.0973986	-0.0212943	0.0652221	-0.0149912	0.124935	-0.0440896	-0.81064	0.141535	0.0279521	-0.074703	0.104422	-0.0693308	-0.0538473	0.111094	-0.362926	0.064817	0.0134834	-0.0765542	0.060354	0.0558897	-0.035447	-0.0216575
E.tyndarus	12.4261	36.8374	0.0613	0.1352	-0.14785	0.0699594	-0.0081958	0.0755662	0.0851612	0.0489965	0.0412215	0.0304746	0.0416455	0.035803	0.00931625	0.0347039	0.0329253	0.0248802	0.0299162	-0.00355045	0.0500428	0.0694667	-0.0100521	0.039609	0.022371	0.0600532	-0.012329	0.0445979	-0.00341136	0.0232197	-0.0097539	0.0852281	-0.0444957	-0.795399	0.176129	0.0131854	-0.019602	0.109362	-0.063408	0.11362	-0.105642	-0.36578	0.117852	0.00720133	-0.0487446	0.173668	0.00600841	-0.0300656	-0.139105
E.tyndarus	NA	NA	NA	0.189152	-0.087963	0.0256781	-0.0162952	0.042766	-0.00248492	0.0348676	0.00564085	0.0548996	-0.00209342	0.0385229	-0.0109041	0.0370838	-0.0307153	0.0300764	-0.0442816	0.0426862	-0.0540226	-0.0282971	-0.109765	0.0152091	-0.00634473	0.0692652	-0.0403647	0.0760593	-0.0328143	0.099997	-0.0540405	0.101452	-0.0604776	-0.79676	0.106885	0.210053	-0.0271841	0.0664618	0.0106118	-0.0979638	0.22484	-0.258301	0.0314842	0.1295	0.00127143	0.0438988	0.157354	-0.126306	0.0416637

## Sheet: Table S8
Table S8: Summary of the intraspecific P matrix analysis along the contact zone for shape traits linked to the orange spot. For each species a sliding window approach with overlapping windows was employed taking 30 individuals along the contact zone starting from the eastern (E. tyndarus) or western (E. cassioides). Each step the 10 individuals closer to the contact zone were included and the 10 …
Species	Mean distance [km]	θ [°]	p	Wing_trait_31	Wing_trait_32	Wing_trait_33	Wing_trait_34	Wing_trait_35	Wing_trait_36	Wing_trait_37	Wing_trait_38	Wing_trait_39	Wing_trait_40	Wing_trait_41	Wing_trait_42	Wing_trait_43	Wing_trait_44	Wing_trait_45	Wing_trait_46
E. cassioides	NA	NA	NA	0.821585	-0.0745672	-0.062336	0.0691109	-0.117778	0.0494934	0.107814	-0.251816	0.36319	0.0232901	-0.0796473	0.0631115	-0.0490346	-0.129699	0.238215	0.0259027
E. cassioides	4.44739	16.3443	0.3023	0.745734	-0.0287445	-0.107813	0.11384	-0.113861	-0.0957753	0.08217	-0.340589	0.335635	0.0925275	-0.104185	0.00357339	-0.059892	-0.277139	0.239358	-0.0617769
E. cassioides	4.72543	26.1399	0.1887	0.721338	-0.0796691	-0.033235	0.0840386	-0.0242088	-0.271099	0.173748	-0.252175	0.354277	0.0470331	-0.105028	-0.0616951	0.155074	-0.177858	0.302748	-0.0860044
E. cassioides	4.95824	36.3556	0.0712	0.577398	-0.0357139	-0.041227	0.160751	-0.0293846	-0.313406	0.231054	-0.450168	0.278103	0.0995357	-0.125678	-0.0547528	0.175118	-0.260449	0.239572	-0.143997
E. cassioides	5.17203	40.7469	0.0534	0.446314	-0.0578378	-0.107098	0.266281	-0.153612	-0.0187079	0.267577	-0.62386	0.181302	0.106678	-0.128616	0.118929	0.00557764	-0.280281	0.175506	-0.214501
E. cassioides	5.40432	47.4004	<0.001	0.368721	-0.0223752	-0.181823	0.264695	-0.220162	0.11243	0.206196	-0.671632	0.0996178	0.0967202	-0.155797	0.159602	-0.0931891	-0.262904	0.108421	-0.217074
E. cassioides	5.90064	30.7196	0.1114	0.584373	-0.0799024	-0.15863	0.195757	-0.201663	0.110833	0.260992	-0.542738	0.217963	0.100054	-0.115935	0.132154	-0.0149221	-0.21029	0.137849	-0.145381
E. cassioides	6.5822	29.0059	0.1365	0.610784	-0.0515593	-0.157495	0.196625	-0.174424	0.0989477	0.278196	-0.51626	0.211696	0.130372	-0.114745	0.12496	0.000657322	-0.198811	0.171164	-0.131413
E. cassioides	7.45831	31.0492	0.1207	0.59434	-0.042539	-0.115193	0.206531	-0.132313	0.0018851	0.317161	-0.524058	0.224669	0.150342	-0.103725	0.0840136	0.0606912	-0.246558	0.157737	-0.126637
E. cassioides	8.1436	26.7227	0.1719	-0.644991	-0.0700003	0.113543	-0.190594	0.128975	0.0049809	-0.251219	0.440046	-0.226099	-0.187112	0.0855761	-0.0672118	-0.0073757	0.206845	-0.313976	0.130631
E. cassioides	8.60933	18.6582	0.409	0.732189	0.0468367	-0.146349	0.14845	-0.16371	-0.00172031	0.180025	-0.273094	0.28597	0.187597	-0.10466	0.0424745	-0.0291126	-0.128585	0.364963	-0.0644024
E. cassioides	8.83966	13.4953	0.4084	0.755206	-0.0414239	-0.0867314	0.0944369	-0.175678	0.0888083	0.107344	-0.256729	0.322987	0.0923095	-0.0935493	0.0970855	-0.0971461	-0.0844107	0.374154	-0.0880528
E. cassioides	9.00787	10.9517	0.6456	0.76321	-0.0924303	-0.11721	0.0799476	-0.156582	0.0137021	0.119732	-0.315289	0.310291	0.0596129	-0.149998	0.0482661	-0.0758422	-0.172105	0.294185	-0.0617055
E.tyndarus	8.77825	20.5539	0.3213	0.872986	-0.159081	-0.0054021	0.0302749	-0.0959199	0.0108152	-0.00491548	-0.0572483	0.402318	-0.110894	-0.0660877	0.0236549	-0.086357	-0.0882613	0.0536371	0.0426054
E.tyndarus	9.22144	16.7789	0.3264	0.852638	-0.13305	0.00655098	0.0589123	-0.0662386	0.0235616	0.0574888	-0.194495	0.388828	-0.121047	-0.0540749	0.0296639	-0.0654322	-0.150354	0.094777	-0.0142646
E.tyndarus	9.33565	26.0182	0.2286	0.876037	-0.19703	-0.00288969	0.0362076	-0.0565376	-0.047464	-0.05741	-0.000978944	0.395588	-0.126095	-0.0374987	-0.00199896	-0.0467666	-0.0503829	0.002502	0.0717004
E.tyndarus	9.44525	24.0634	0.3101	0.780548	-0.194667	-0.0129562	0.0493973	-0.110114	0.246057	0.118478	-0.285321	0.367631	-0.108519	-0.00565034	0.13091	-0.0291241	-0.00534718	0.075903	-0.106727
E.tyndarus	9.5452	24.0646	0.2053	0.735292	-0.191296	-0.0629379	0.0409293	-0.146975	0.251448	0.143447	-0.371252	0.340001	-0.0678887	-0.0258339	0.130246	-0.0479081	-0.0493657	0.0794036	-0.158131
E.tyndarus	9.69784	23.0505	0.1865	0.713407	-0.170962	-0.0922708	0.0557725	-0.12642	0.181762	0.208979	-0.425938	0.311533	-0.0374517	-0.0548165	0.0967146	-0.0195439	-0.109271	0.128855	-0.190642
E.tyndarus	9.83652	14.0018	0.5573	0.845349	-0.202451	-0.127154	0.0308389	-0.0946294	-0.100125	0.0257171	-0.136046	0.356886	-0.0651213	-0.124406	-0.0261354	-0.081531	-0.162777	0.0893886	-0.0151194
E.tyndarus	9.99754	22.1664	0.5175	0.807487	-0.16819	-0.0241115	0.04767	-0.0651787	-0.230436	0.0603383	-0.175383	0.371186	-0.0365429	-0.155753	-0.0507036	-0.01346	-0.222843	0.0961495	-0.00669522
E.tyndarus	10.1067	83.6427	<0.001	-0.342668	0.141712	-0.148196	0.132739	-0.0596174	0.150966	0.366429	-0.619593	-0.216057	0.178536	0.0170121	0.0755366	0.134418	-0.16179	0.190315	-0.336732
E.tyndarus	10.2243	83.2607	<0.001	-0.137961	0.110375	-0.138485	0.149351	-0.0706598	0.158375	0.385037	-0.692303	-0.11374	0.175035	0.0243842	0.0801747	0.13165	-0.188937	0.192033	-0.359424
E.tyndarus	10.3301	14.2053	0.6466	0.851993	-0.212385	-0.180903	0.0364953	-0.0685581	0.0823936	0.155917	-0.220836	0.311603	-0.0553076	-0.0498752	0.00647817	0.0517363	-0.0524193	0.0269254	-0.0392511
E.tyndarus	10.4416	11.9308	0.5419	0.856088	-0.185722	-0.191025	0.0187519	-0.0931651	0.0519018	0.16621	-0.218721	0.298984	-0.0582494	-0.0864148	-0.00128249	0.0382791	-0.0724636	0.0272191	-0.0350703
E.tyndarus	10.5415	18.0478	0.3172	0.873137	-0.237022	-0.133869	-0.0117191	-0.0612533	0.0211989	0.0838859	-0.0854505	0.343592	-0.115326	-0.110194	-0.00117702	0.0313418	-0.0077146	0.00115232	-0.0176486
E.tyndarus	10.7042	29.2248	0.0923	0.831297	-0.298977	-0.0572367	-0.0358824	-0.117521	0.137152	0.0176341	0.0317774	0.367931	-0.172738	-0.041957	0.0416266	-0.0591431	0.0919333	-0.0190563	-0.00585002
E.tyndarus	10.875	26.6292	0.3127	0.843874	-0.291343	-0.0712763	-0.0246672	-0.111482	0.0830535	0.0191595	0.00424723	0.372387	-0.167395	-0.057814	0.0187662	-0.0463904	0.0648611	-0.0284752	-0.00621851
E.tyndarus	10.989	24.1509	0.2699	0.835374	-0.22845	-0.0330496	-0.00389974	-0.1656	0.157276	0.0961333	-0.0843967	0.389888	-0.113401	-0.0594065	0.0804622	-0.0484526	0.0439752	-0.0288157	-0.0185248
E.tyndarus	11.0845	15.542	0.3429	0.832132	-0.137843	-0.0991931	0.0621179	-0.0873949	0.0664212	0.207023	-0.250001	0.359277	-0.0275892	-0.0904163	0.0582284	0.0608672	-0.0631126	0.0657174	-0.0635316
E.tyndarus	11.2277	16.3843	0.2235	0.834389	-0.153624	-0.0728896	0.073131	-0.0814728	0.0812105	0.192878	-0.232385	0.359949	-0.0572559	-0.081244	0.0770547	0.0610358	-0.0604468	0.0831705	-0.0736193
E.tyndarus	11.5464	18.916	0.2659	0.874588	-0.164247	-0.0166703	0.029444	-0.0757732	0.00442511	0.0945081	-0.099657	0.383207	-0.150451	-0.0499706	0.0359607	-0.00497704	-0.0619293	0.072223	-0.000467956
E.tyndarus	11.9168	24.4422	0.1603	0.863521	-0.169748	-0.00619436	0.0688064	-0.107535	0.13466	0.0355481	-0.0692981	0.383734	-0.125095	0.0208771	0.109822	-0.0783066	-0.0177817	0.00661328	0.0556042
E.tyndarus	12.4198	42.627	0.0173	0.772558	-0.196774	0.0129668	-0.00655812	-0.105141	0.127143	-0.18503	0.213945	0.353299	-0.18892	0.0285266	0.0667439	-0.224495	0.0472444	0.00408605	0.196385
E.tyndarus	NA	NA	NA	0.853088	-0.119776	-0.221291	0.0187139	-0.0897905	0.0383879	0.0845058	-0.226272	0.274897	-0.0466404	-0.144859	0.0200483	-0.0704493	-0.134701	0.130752	-0.0369608

## Sheet: Table S9
Table S9: Summary of the intraspecific P matrix analysis along the contact zone for genital shape. For each species a sliding window approach with overlapping windows was employed taking 30 individuals along the contact zone starting from the eastern (E. tyndarus) or western (E. cassioides). Each step the 10 individuals closer to the contact zone were included and the 10 individuals furthest away…
Species	Mean distance [km]	θ [°]	p	Genital_trait_1	Genital_trait_2	Genital_trait_3	Genital_trait_4	Genital_trait_5	Genital_trait_6	Genital_trait_7	Genital_trait_8	Genital_trait_9	Genital_trait_10	Genital_trait_11	Genital_trait_12	Genital_trait_13	Genital_trait_14	Genital_trait_15	Genital_trait_16	Genital_trait_17	Genital_trait_18	Genital_trait_19	Genital_trait_20	Genital_trait_21	Genital_trait_22
E. cassioides	NA	NA	NA	0.108538	-0.0276456	-0.16558	0.104159	-0.222532	0.0647414	-0.186103	0.0251478	-0.221505	-0.148772	0.268963	-0.350998	0.250527	-0.330935	0.369865	-0.124169	-0.0911861	0.427329	-0.101354	0.215715	-0.00963255	0.145428
E. cassioides	4.47889	24.4392	0.0567	-0.0929967	-0.0397807	0.0947552	0.046078	0.309416	-0.0930527	0.049116	-0.198529	0.0834471	0.207764	-0.332586	0.328388	-0.172913	0.283886	-0.394712	0.0974983	0.277365	-0.39746	0.0863089	-0.186457	0.0927999	-0.0483355
E. cassioides	4.73643	18.1423	0.2221	-0.0349982	0.0179001	0.174081	-0.0833231	0.206507	-0.145071	0.0859042	-0.0780938	0.114353	0.280326	-0.295002	0.376352	-0.132327	0.310211	-0.389607	0.0685238	0.23274	-0.413162	0.054443	-0.236556	-0.016094	-0.0971071
E. cassioides	4.96797	17.0395	0.2742	0.00225802	-0.0200938	-0.144887	0.0968483	-0.175718	0.123312	-0.163583	0.104816	-0.170876	-0.288736	0.172882	-0.415702	0.172941	-0.291564	0.418091	-0.0871882	-0.131412	0.400729	-0.086834	0.237019	0.107139	0.140562
E. cassioides	5.18366	21.4239	0.271	-0.0228126	0.0458232	0.123811	-0.133109	0.174468	-0.133628	0.249466	-0.0846841	0.220064	0.21325	-0.0916398	0.42105	-0.137879	0.333622	-0.412498	0.104047	-0.0531597	-0.355579	0.114966	-0.234931	-0.164786	-0.17586
E. cassioides	5.39019	39.2055	0.1224	-0.195928	0.033728	-0.0920692	0.0751766	-0.101122	0.0237709	-0.192618	-0.15009	-0.194805	-0.0838413	-0.0266889	-0.307431	0.0644755	-0.440136	0.309617	-0.122087	0.0748413	0.441044	0.104348	0.346214	0.24995	0.183653
E. cassioides	5.81141	31.5726	0.0063	0.184285	0.0726615	-0.0219322	-0.221786	0.0149508	-0.0778361	0.32903	0.101402	0.159674	0.118042	-0.196295	0.301451	-0.128791	0.430915	-0.310667	0.100592	0.116959	-0.43174	0.00914709	-0.253467	-0.156362	-0.140233
E. cassioides	6.47473	26.4642	0.038	-0.137875	-0.0518453	-0.0290901	0.131045	0.0462765	0.0893497	-0.235103	-0.0748778	-0.18418	-0.165326	0.21491	-0.333769	0.179974	-0.351082	0.37458	-0.098887	-0.240218	0.476894	-0.0335802	0.238464	0.0443058	0.140035
E. cassioides	7.31382	21.0255	0.1641	-0.076196	-0.0670626	-0.0826793	0.155412	0.00693668	0.0799435	-0.221346	0.000189058	-0.201172	-0.178674	0.222715	-0.358127	0.170163	-0.363743	0.371346	-0.122942	-0.20298	0.459953	-0.0345569	0.244854	0.0477695	0.150197
E. cassioides	8.0733	24.599	0.1108	0.0173248	0.0742921	-0.224856	-0.0971323	-0.167603	0.0668185	-0.207164	0.249094	-0.140662	-0.226367	0.177912	-0.375391	0.181785	-0.299061	0.429761	-0.121575	-0.159019	0.34209	-0.0204406	0.211553	0.112962	0.17568
E. cassioides	8.55345	30.0325	0.005	-0.0408841	0.0307413	-0.164331	-0.128406	-0.150723	0.175755	-0.129884	0.294609	-0.140707	-0.211732	0.238303	-0.372857	0.128125	-0.350923	0.402868	-0.0912968	-0.23252	0.279293	-0.0439739	0.231276	0.133727	0.14354
E. cassioides	8.83977	28.5301	0.0148	0.012296	0.008785	-0.148176	-0.147509	-0.0894947	0.199309	-0.0979973	0.257183	-0.118154	-0.170217	0.277522	-0.381903	0.0902996	-0.382716	0.387793	-0.0970416	-0.237366	0.344666	-0.0674317	0.231272	-0.00929138	0.138172
E. cassioides	9.02217	38.7886	0.0379	-0.0745701	0.00399371	-0.224037	-0.117666	0.0621845	0.125805	0.0228212	-0.0476919	-0.0669808	-0.158985	0.306717	-0.280904	0.157365	-0.277035	0.353023	-0.0377763	-0.467766	0.407456	0.0328214	0.255027	-0.101579	0.127776
E.tyndarus	8.71876	82.6355	<0.001	0.403231	-0.0970699	-0.121567	-0.135641	-0.507396	0.0223298	-0.146615	0.267799	-0.0406313	-0.0359132	0.149828	-0.0920194	0.178504	-0.0389389	0.174665	-0.132069	0.327402	0.00615987	-0.296899	-0.0954556	-0.12052	0.330818
E.tyndarus	9.21077	63.7012	<0.001	0.433123	-0.0985012	-0.261689	0.0483085	-0.412584	-0.0660157	-0.213283	0.108852	-0.0583048	-0.115389	0.231854	-0.15054	0.211142	-0.123275	0.25895	-0.12743	0.229497	0.186805	-0.233038	0.0449578	-0.185667	0.292227
E.tyndarus	9.3207	77.9326	<0.001	0.293472	-0.0358298	0.14345	-0.0978912	-0.626242	0.062539	-0.137639	0.36367	-0.0215503	9.7642e-05	0.0449836	-0.0387022	0.12746	0.00297893	0.112069	-0.079259	0.368678	-0.158199	-0.331071	-0.120641	0.0263893	0.101236
E.tyndarus	9.42615	38.1133	0.056	-0.200512	-0.0955177	-0.325177	0.0692416	0.418923	-0.0341463	0.0518731	-0.175981	-0.0224724	-0.102221	0.206166	-0.148607	0.0706584	-0.168	0.137052	-0.0481205	-0.525051	0.289503	0.222915	0.25141	-0.0343743	0.162439
E.tyndarus	9.53638	57.4565	<0.001	-0.131936	-0.124018	-0.27596	0.0524207	0.630891	0.0320169	0.221483	-0.0813257	0.100054	-0.0564524	0.0751825	-0.0552842	-0.0467721	-0.125282	-0.0401216	0.00910147	-0.524266	0.164634	0.163525	0.183849	-0.172081	0.000340522
E.tyndarus	9.6791	25.3837	0.2111	0.101444	-0.151205	-0.401143	0.203933	0.163504	-0.17122	-0.0402717	-0.183801	-0.012017	-0.186091	0.274023	-0.152883	0.130347	-0.197569	0.248182	-0.0572033	-0.297769	0.388501	0.051071	0.269684	-0.21737	0.237853
E.tyndarus	9.82008	24.4604	0.1451	0.0373401	-0.160904	-0.374738	0.137474	0.155025	-0.0815138	0.15567	-0.138607	0.0885637	-0.13746	0.239748	-0.0979288	0.19807	-0.113559	0.247968	-0.0315304	-0.577734	0.242849	0.0431291	0.285984	-0.213042	0.0951967
E.tyndarus	9.97552	24.6144	0.1433	0.00512685	0.163467	0.284342	-0.0372896	0.0554818	0.00191998	-0.170309	-0.00299652	-0.080123	0.0528987	-0.310512	0.098051	-0.269784	0.15091	-0.315013	0.0424661	0.668506	-0.132078	0.0164485	-0.246573	0.115836	-0.0907763
E.tyndarus	10.0892	43.6828	0.0054	-0.0325045	-0.190974	-0.193903	-0.0310651	-0.144121	0.119394	0.251273	0.0925964	0.13756	0.0295814	0.240173	-0.0387001	0.297625	-0.0878118	0.277994	-0.025888	-0.724807	-0.0649068	-0.0522115	0.16541	-0.057077	0.0323636
E.tyndarus	10.1957	54.3723	<0.001	-0.0126807	0.0846434	0.0643688	0.23486	0.386961	-0.160994	-0.211812	-0.320733	-0.0773339	-0.0683406	-0.259702	0.0928827	-0.272249	0.178621	-0.307425	0.0530008	0.533435	0.050389	0.145772	-0.0949774	0.0106652	-0.049352
E.tyndarus	10.3044	49.7689	<0.001	0.110585	-0.0217619	-0.180951	-0.299841	-0.428739	0.108774	0.135095	0.300305	0.0119807	0.00111913	0.271581	-0.15361	0.288819	-0.195712	0.360309	-0.0767856	-0.368924	0.0671551	-0.162248	0.115946	-0.037509	0.154411
E.tyndarus	10.4265	35.6649	0.1075	-0.00767086	0.0203306	-0.159737	0.0599546	-0.317277	-0.058473	-0.0680242	0.107449	-0.157255	-0.122537	0.315485	-0.31315	0.189969	-0.341472	0.372642	-0.125442	-0.209656	0.427982	-0.0688149	0.203199	0.11034	0.142159
E.tyndarus	10.5772	34.1918	0.0684	-0.0220312	-0.0077395	-0.0813661	0.130386	-0.228743	-0.100455	-0.183788	-0.0451061	-0.18209	-0.139108	0.324047	-0.306208	0.219337	-0.283191	0.386727	-0.105479	-0.190572	0.464209	-0.0567523	0.246221	0.0152308	0.146471
E.tyndarus	10.7597	29.1021	0.2156	-0.0962355	0.0233526	-0.12231	-0.131958	-0.252049	-0.0804443	-0.0593816	-0.0515799	-0.0611656	-0.0991705	0.33462	-0.239109	0.239099	-0.224778	0.411639	-0.0745451	-0.374802	0.355355	0.0184265	0.335574	-0.0378405	0.187302
E.tyndarus	10.9156	25.3007	0.1632	-0.00363572	-0.0739818	-0.286504	-0.197981	-0.166393	0.0198702	0.0531234	0.00249519	0.0211651	-0.0384847	0.338109	-0.158741	0.240276	-0.214632	0.367097	-0.0913948	-0.484752	0.188648	0.0482973	0.336062	-0.126784	0.228139
E.tyndarus	11.0598	24.0989	0.3973	-0.0624812	-0.135354	-0.316786	-0.0723383	-0.00920396	0.0604071	0.172948	0.0103286	0.0882312	-0.0501771	0.278118	-0.129981	0.192998	-0.211541	0.290823	-0.0788005	-0.641176	0.179053	0.109233	0.257172	-0.102705	0.171232
E.tyndarus	11.1611	15.2898	0.6088	0.00843696	0.124945	0.40977	-0.0809891	-0.0454016	0.0145135	-0.082929	0.106195	-0.0262404	0.110748	-0.27383	0.167695	-0.163624	0.259115	-0.267416	0.106863	0.489687	-0.324873	-0.145418	-0.283349	0.0969653	-0.200863
E.tyndarus	11.4418	17.3222	0.553	-0.0414718	0.135486	0.379579	0.0228787	-0.0612125	-0.051758	-0.153393	-0.0393185	-0.0565173	0.0876911	-0.29296	0.166781	-0.184708	0.259803	-0.249031	0.115506	0.548274	-0.270049	-0.0580904	-0.26596	0.169532	-0.16106
E.tyndarus	11.7129	35.0084	0.1351	0.153839	-0.0355868	-0.385196	0.190739	-0.0159604	-0.118508	-0.105465	-0.257428	-0.0681224	-0.138836	0.295772	-0.20673	0.0799073	-0.297123	0.210292	-0.0998766	-0.0595295	0.50493	0.054315	0.271306	-0.159852	0.187114
E.tyndarus	12.1221	45.8181	<0.001	-0.0365204	0.0417871	0.308396	-0.360707	-0.0231855	0.128395	0.109736	0.349204	0.0936015	0.135648	-0.247607	0.197877	0.0113964	0.324901	-0.13357	0.0850451	-0.00820713	-0.524261	-0.078172	-0.259148	0.00413208	-0.118743
E.tyndarus	12.5052	34.4206	0.2569	-0.150168	0.00271962	0.246407	-0.157529	0.146888	0.0637245	0.2037	0.109185	0.205578	0.0658155	-0.376563	0.254753	-0.221986	0.295837	-0.348369	0.123009	0.11689	-0.457889	0.1133	-0.17313	0.0643234	-0.126497
E.tyndarus	NA	NA	NA	0.0216644	-0.158052	-0.270855	0.0990928	-0.0201591	-0.0215383	0.0712103	-0.0455299	-0.0235353	-0.108443	0.336703	-0.196054	0.215055	-0.276416	0.299129	-0.113693	-0.474961	0.384674	0.00318223	0.237805	-0.157434	0.198155

## Sheet: Table S10
Table S10: Trait loadings along the first and second principal component axes for ecological factors based on both allopatric and contact zone samples
Rows in yellow indicate the seven non-correlated variables considered the most biologically meaningful, they are also used in cline analysis
Measure	Description	PC1 (58.1%)	PC2 (24.7%)
etp_06	potential evapotranspiration (mm/day) for June	0.0278662	0.0534411
etp_07	potential evapotranspiration (mm/day) for July	0.0153395	0.113738
etp_08	potential evapotranspiration (mm/day) for August	-0.0126069	0.136092
etp_09	potential evapotranspiration (mm/day) for September	0.0148606	0.102728
gdd_06	number of growing degree days for June	0.199058	-0.0198081
gdd_07	number of growing degree days for July	0.19871	-0.0271281
gdd_08	number of growing degree days for August	0.198844	-0.0184604
gdd_09	number of growing degree days for September	0.198999	-0.000566397
prec_06	precipitation (mm) for June	0.194583	0.293305
prec_07	precipitation (mm) for July	0.194075	0.276301
prec_08	precipitation (mm) for August	0.193108	0.274349
prec_09	precipitation (mm) for September	0.19129	0.19868
Tave_06	average temperature for June	0.195411	-0.0234972
Tave_07	average temperature for July	0.19324	-0.0276473
Tave_08	average temperature for August	0.193599	-0.0186325
Tave_09	average temperature for September	0.196075	-0.0034453
Tmin_06	minimum temperature for June	-0.194296	0.0345149
Tmin_07	minimum temperature for July	-0.193805	0.0348302
Tmin_08	minimum temperature for August	-0.192832	0.0382362
Tmin_09	minimum temperature for September	-0.190996	0.0491909
Tmax_06	maximum temperature for June	-0.195522	-0.0595121
Tmax_07	maximum temperature for July	-0.193451	-0.071971
Tmax_08	maximum temperature for August	-0.193776	-0.0674676
Tmax_09	maximum temperature for September	-0.196141	-0.0555274
bio1	Annual Mean Temperature	0.198715	0.00389782
bio2	Mean Diurnal Range (Mean of monthly (max temp - min temp))	0.0953637	-0.201981
bio3	Isothermality (BIO2/BIO7) (×100)	0.0917595	-0.174412
bio4	Temperature Seasonality (standard deviation ×100)	0.0997075	-0.183995
bio5	Max Temperature of Warmest Month	0.19324	-0.071971
bio6	Min Temperature of Coldest Month	0.184995	0.0634029
bio7	Temperature Annual Range (BIO5-BIO6)	0.0943623	-0.208389
bio8	Mean Temperature of Wettest Quarter	0.108396	-0.0474373
bio9	Mean Temperature of Driest Quarter	0.163977	0.030325
bio10	Mean Temperature of Warmest Quarter	0.198889	-0.0226648
bio11	Mean Temperature of Coldest Quarter	0.193393	0.0397081
bio12	Annual Precipitation	0.020273	0.281741
bio13	Precipitation of Wettest Month	0.00910566	0.289575
bio14	Precipitation of Driest Month	0.0347303	0.256636
bio15	Precipitation Seasonality (Coefficient of Variation)	-0.0367531	0.0411502
bio16	Precipitation of Wettest Quarter	0.00949312	0.292741
bio17	Precipitation of Driest Quarter	0.041063	0.242359
bio18	Precipitation of Warmest Quarter	0.0138794	0.284618
bio19	Precipitation of Coldest Quarter	0.0470354	0.181751

[truncated: 2 more sheets: Table S11, Table S12]
